# Supplementary material for: A twelve-electron conversion iodine cathode enabled by interhalogen chemistry in aqueous solution
Source: Nat Commun. 2023 Sep 7;14:5508. doi: 10.1038/s41467-023-41071-6 (PMC10484974; doi:10.1038/s41467-023-41071-6)
Supplement: Supplementary file 3 — Source Data [file 41467_2023_41071_MOESM3_ESM.xlsx]

## Sheet: Fig. 2
Fig. 2b	Voltage	Current Density	Voltage	Current Density		Fig. 2c	Specific Capacity	Voltage
	-0.0005	-1.20501	-0.0011	-0.85726			0	0.0985
	-0.0007	-1.16943	-0.0003	-0.87939			1.1	0.109
	-0.0001	-1.12076	-0.0004	-0.73923			1.7	0.1223
	0.0003	-1.07614	0.0001	-0.79286			2.2	0.1388
	0.0009	-1.03503	0.0017	-0.62939			3.1	0.1502
	0.0013	-0.99613	0	-0.69199			3.6	0.1645
	0.0011	-0.95944	0.0023	-0.58513			4.2	0.175
	0.0022	-0.92478	0.0028	-0.55901			5	0.189
	0.0029	-0.86763	0.0038	-0.5327			5.8	0.2048
	0.0029	-0.85398	0.0031	-0.50718			6.7	0.2147
	0.0028	-0.80789	0.0029	-0.50199			7.2	0.2268
	0.0039	-0.78042	0.0053	-0.42624			8	0.242
	0.0055	-0.72216	0.0058	-0.39713			9.2	0.2563
	0.0053	-0.71515	0.0056	-0.40909			10	0.2677
	0.0048	-0.69063	0.0065	-0.37759			10.5	0.2801
	0.007	-0.66685	0.0081	-0.35766			11.7	0.2935
	0.0074	-0.61209	0.0076	-0.34868			12.2	0.3034
	0.0073	-0.63993	0.0087	-0.36762			13.3	0.3201
	0.009	-0.58407	0.0094	-0.31419			14.4	0.3328
	0.0097	-0.59569	0.0085	-0.36523			15.3	0.3449
	0.0097	-0.57246	0.0104	-0.30921			16.4	0.3567
	0.0101	-0.58979	0.0097	-0.30921			17.5	0.3701
	0.0105	-0.54849	0.0113	-0.30742			18.3	0.3821
	0.0121	-0.56582	0.0123	-0.26535			19.4	0.3921
	0.0116	-0.51678	0.0114	-0.30602			20.5	0.402
	0.0132	-0.57448	0.0113	-0.2811			22.2	0.4119
	0.0133	-0.4906	0.014	-0.25877			23.9	0.4231
	0.0132	-0.58057	0.0137	-0.2189			25.5	0.4339
	0.0149	-0.48617	0.0134	-0.29067			28	0.4451
	0.0151	-0.55125	0.0141	-0.21431			30.5	0.455
	0.0152	-0.4976	0.015	-0.24601			33.3	0.4665
	0.0153	-0.55181	0.0163	-0.18371			36.4	0.4776
	0.0164	-0.48119	0.0163	-0.23724			40	0.4879
	0.0164	-0.52821	0.0156	-0.20275			43.3	0.4978
	0.0167	-0.47419	0.017	-0.23266			46.6	0.5077
	0.0178	-0.50479	0.0182	-0.14918			50.2	0.5176
	0.0185	-0.44414	0.017	-0.2181			54.7	0.5288
	0.0175	-0.49982	0.0184	-0.1686			59.4	0.5393
	0.0189	-0.43824	0.0193	-0.16938			63.3	0.5496
	0.0194	-0.4458	0.0198	-0.15006			68	0.5595
	0.0191	-0.42035	0.0203	-0.17105			72.4	0.5694
	0.0198	-0.4281	0.0195	-0.14948			77.2	0.5793
	0.0216	-0.37906	0.0207	-0.16964			81.6	0.5892
	0.0219	-0.39749	0.0221	-0.09791			86.3	0.5992
	0.0219	-0.38938	0.0232	-0.14278			90.5	0.6091
	0.0232	-0.39731	0.0227	-0.11266			95.2	0.619
	0.023	-0.37205	0.0242	-0.18321			100.5	0.6292
	0.0224	-0.40376	0.0238	-0.10708			104.3	0.6391
	0.0238	-0.35306	0.0241	-0.21711			108.5	0.6494
	0.0252	-0.35454	0.0257	-0.09695			113	0.6593
	0.0257	-0.33886	0.0236	-0.19854			116.6	0.6708
	0.0265	-0.36412	0.0244	-0.12917			120.4	0.6807
	0.0264	-0.34605	0.0246	-0.11796			124.1	0.6919
	0.0269	-0.38477	0.0274	-0.06902			126.6	0.7021
	0.0277	-0.33979	0.0272	-0.05437			129.6	0.7129
	0.0279	-0.37869	0.027	-0.09876			132.4	0.7235
	0.0282	-0.34181	0.0274	-0.05833			135.2	0.7337
	0.0278	-0.3715	0.0286	-0.07223			137.9	0.7439
	0.0294	-0.3267	0.0307	-0.02741			140.4	0.7545
	0.0298	-0.33407	0.0308	-0.07024			143.2	0.7647
	0.0304	-0.32375	0.0313	-0.08971			145.7	0.7756
	0.03	-0.33038	0.03	-0.10646			148.2	0.7858
	0.0305	-0.31951	0.0318	-0.12075			150.7	0.7963
	0.0319	-0.29406	0.0324	-0.06521			153.2	0.8069
	0.0323	-0.28669	0.0321	-0.13483			156	0.8174
	0.0321	-0.29499	0.0335	-0.07727			158.7	0.8292
	0.0334	-0.28614	0.0321	-0.11513			161	0.84
	0.0339	-0.2701	0.0327	-0.09876			164	0.85
	0.0336	-0.2865	0.0339	-0.05574			166.2	0.8602
	0.0345	-0.26917	0.0344	-0.05672			168.7	0.8701
	0.035	-0.2618	0.0356	-0.0382			171.5	0.8813
	0.0363	-0.26217	0.0358	-0.04003			174.3	0.8915
	0.0363	-0.25387	0.0362	-0.05072			177.1	0.9017
	0.0361	-0.27765	0.0359	-0.04015			179.8	0.9126
	0.0375	-0.25111	0.0384	-0.04984			183.2	0.9244
	0.0373	-0.25092	0.0385	-0.00273			186.2	0.9346
	0.0383	-0.2583	0.0383	-0.02181			189.5	0.9461
	0.039	-0.23285	0.0391	-0.02725			192.9	0.9566
	0.0386	-0.25737	0.0393	-0.09384			195.9	0.9665
	0.0396	-0.23875	0.0396	-0.03664			199.3	0.9765
	0.0405	-0.23046	0.0398	-0.08577			202.9	0.9867
	0.0405	-0.23046	0.0415	-0.01998			205.9	0.9966
	0.0414	-0.23746	0.0404	-0.06039			209.3	1.0081
	0.041	-0.22032	0.0408	-0.04625			213.1	1.018
	0.0424	-0.23599	0.0421	-0.01511			216.5	1.0288
	0.0431	-0.19469	0.0424	-0.00932			220.4	1.0391
	0.0422	-0.23599	0.0441	-0.01064			224	1.049
	0.0437	-0.2017	0.0443	0.00781			227.8	1.0592
	0.0436	-0.19469	0.0447	-0.02181			232	1.0701
	0.0449	-0.1958	0.0443	-0.01021			235.9	1.08
	0.0461	-0.17316	0.0443	-0.02181			240.6	1.0908
	0.0463	-0.19893	0.0461	0.01445			245.1	1.1014
	0.0469	-0.19801	0.0464	-0.00829			250.6	1.1119
	0.0471	-0.20483	0.0464	-0.00784			255.3	1.1219
	0.0474	-0.21073	0.0468	-0.00724			261.1	1.1324
	0.0476	-0.20778	0.047	0.0036			267.3	1.1426
	0.0485	-0.20538	0.0491	0.01242			275	1.1525
	0.0482	-0.19524	0.0498	0.02181			283.3	1.1603
	0.0484	-0.20151	0.0484	-0.01798			291.7	1.1646
	0.0501	-0.16827	0.0495	-0.00743			300.3	1.1684
	0.0505	-0.16941	0.0506	0.01395			308.6	1.1715
	0.0508	-0.17732	0.0511	0.00343			316.9	1.1727
	0.0517	-0.16912	0.0511	0.00423			325.3	1.1742
	0.0521	-0.16897	0.0517	-0.00412			333.9	1.1746
	0.0522	-0.17598	0.0521	0.01696			342.2	1.1755
	0.0526	-0.1745	0.0526	-0.00288			350.5	1.1761
	0.0537	-0.16552	0.0538	0.02181			358.8	1.1767
	0.0536	-0.16488	0.0539	-0.00192			367.2	1.1777
	0.0543	-0.17142	0.0547	0.01074			375.5	1.178
	0.0548	-0.15422	0.0541	-0.00504			383.8	1.1789
	0.0546	-0.16197	0.0552	-0.00148			392.1	1.1792
	0.0553	-0.14508	0.0563	0.00218			400.5	1.1792
	0.0564	-0.13791	0.056	0.00726			408.8	1.1792
	0.0571	-0.13101	0.0568	0.00945			417.4	1.1795
	0.0571	-0.14019	0.0573	0.02073			426	1.1798
	0.0575	-0.1401	0.058	0.01218			434.3	1.1801
	0.0579	-0.13199	0.0588	0.02181			442.6	1.1808
	0.0587	-0.12467	0.0585	0.00759			451	1.1817
	0.0595	-0.11783	0.0589	0.01054			459.3	1.1814
	0.0604	-0.11928	0.0603	0.01969			467.9	1.182
	0.0606	-0.12019	0.0609	0.03092			476.2	1.182
	0.0611	-0.13626	0.0596	0.0046			484.6	1.1826
	0.0613	-0.12706	0.0609	0.00825			493.2	1.1823
	0.0622	-0.14216	0.0616	0.02181			501.5	1.1829
	0.0618	-0.11635	0.0625	0.025			509.8	1.1829
	0.0623	-0.14801	0.0643	0.06545			518.1	1.1832
	0.064	-0.0899	0.0629	0.01623			526.7	1.1839
	0.0639	-0.12448	0.0634	0.00999			535.1	1.1839
	0.0647	-0.10761	0.0639	0.02181			543.7	1.1842
	0.0652	-0.12373	0.065	0.0319			552	1.1848
	0.0655	-0.11433	0.0655	0.05241			560.3	1.1854
	0.065	-0.12926	0.0657	0.02448			568.6	1.1854
	0.0661	-0.11119	0.0659	0.04362			577	1.1854
	0.0668	-0.09513	0.0667	0.03455			585.3	1.1857
	0.0677	-0.1043	0.067	0.05528			593.6	1.1857
	0.0683	-0.09611	0.0675	0.03475			601.9	1.186
	0.0683	-0.11239	0.0686	0.06563			610.3	1.1866
	0.0689	-0.10302	0.0684	0.04424			618.6	1.1873
	0.0687	-0.1102	0.069	0.05514			626.9	1.1876
	0.0699	-0.10079	0.0701	0.05457			635.2	1.1876
	0.0701	-0.08451	0.0705	0.06443			643.6	1.1885
	0.0709	-0.10129	0.0702	0.04372			651.9	1.1885
	0.0714	-0.0766	0.0712	0.05504			660.2	1.1891
	0.072	-0.10171	0.0723	0.06509			668.8	1.1894
	0.0727	-0.07646	0.0729	0.05459			677.2	1.1894
	0.0725	-0.10112	0.0731	0.04539			685.5	1.1894
	0.0737	-0.08346	0.073	0.0308			694.1	1.1894
	0.0745	-0.08368	0.0737	0.04113			702.4	1.1894
	0.0742	-0.0913	0.0738	0.04123			710.7	1.1901
	0.0749	-0.09799	0.075	0.04324			719.1	1.1904
	0.0744	-0.08013	0.0754	0.06487			727.7	1.1913
	0.076	-0.09569	0.0754	0.03762			736	1.1913
	0.0765	-0.04679	0.0757	0.05742			744.3	1.1922
	0.0769	-0.09709	0.0763	0.05791			752.6	1.1922
	0.0778	-0.04747	0.0768	0.07801			761.2	1.1925
	0.0776	-0.09731	0.0783	0.07588			769.6	1.1928
	0.0781	-0.06272	0.0779	0.09428			777.9	1.1935
	0.0782	-0.087	0.0792	0.05185			786.2	1.1935
	0.0796	-0.05354	0.0794	0.10333			794.5	1.1941
	0.08	-0.06303	0.0799	0.03353			802.9	1.1947
	0.0805	-0.06329	0.0797	0.09442			811.2	1.195
	0.0808	-0.06324	0.0794	0.03539			819.8	1.1956
	0.0816	-0.06307	0.0815	0.11577			828.1	1.1959
	0.0817	-0.06274	0.0821	0.09041			836.4	1.1966
	0.0826	-0.07019	0.0822	0.09852			845	1.1972
	0.0831	-0.05317	0.0829	0.06675			853.4	1.1981
	0.0834	-0.07708	0.0833	0.09787			861.7	1.1987
	0.0839	-0.05903	0.0846	0.05628			870.3	1.1994
	0.0843	-0.07432	0.0852	0.0986			878.6	1.1997
	0.0849	-0.05651	0.0836	0.02093			887	1.1997
	0.0853	-0.06407	0.0844	0.06519			895.3	1.2006
	0.0857	-0.05496	0.0853	0.0764			903.9	1.2015
	0.0857	-0.06237	0.0871	0.09563			912.2	1.2018
	0.0867	-0.04554	0.086	0.09336			920.8	1.2028
	0.0874	-0.03824	0.087	0.05303			929.1	1.204
	0.0876	-0.03931	0.0882	0.1255			937.5	1.2043
	0.0885	-0.04001	0.088	0.06112			946.1	1.2043
	0.0891	-0.03254	0.0885	0.10331			954.4	1.2052
	0.0896	-0.04128	0.0897	0.07185			962.7	1.2062
	0.09	-0.04111	0.0899	0.11268			971	1.2071
	0.09	-0.04864	0.0904	0.05086			979.4	1.208
	0.0908	-0.03975	0.0912	0.10455			988	1.209
	0.0912	-0.0316	0.0911	0.04322			996.6	1.2093
	0.0913	-0.03999	0.0921	0.08816			1004.9	1.2108
	0.0926	-0.02382	0.0917	0.04918			1013.2	1.2118
	0.0932	-0.02502	0.0926	0.07344			1021.6	1.2133
	0.0938	-0.03359	0.0927	0.07484			1030.2	1.2142
	0.0943	-0.03326	0.0934	0.07602			1038.8	1.2161
	0.0944	-0.04845	0.0948	0.09697			1047.1	1.2164
	0.0941	-0.04615	0.0943	0.08606			1055.4	1.2176
	0.0953	-0.04419	0.0949	0.07683			1063.7	1.2189
	0.0959	-0.01928	0.0961	0.10799			1072.1	1.2198
	0.0963	-0.04377	0.0965	0.08563			1080.4	1.2201
	0.0967	-0.01849	0.0972	0.08686			1089	1.2217
	0.0972	-0.04279	0.0972	0.07783			1097.3	1.2245
	0.0979	-0.00939	0.0967	0.07018			1105.6	1.2251
	0.09842	-0.02017	0.0976	0.08274			1114	1.2263
	0.09872	-0.00971	0.0982	0.1133			1122.3	1.2276
	0.09913	-0.02017	0.0983	0.10036			1130.6	1.2294
	0.10033	-0.00159	0.0994	0.12895			1138.9	1.2304
	0.10053	-0.02017	0.1014	0.13465			1147.5	1.2322
	0.10113	-0.01819	0.1007	0.13044			1155.9	1.2341
	0.10153	-0.02563	0.1009	0.07809			1164.5	1.2359
	0.10213	-0.02447	0.1032	0.131			1173.1	1.2384
	0.10263	-0.02341	0.1014	0.08754			1181.7	1.2397
	0.10253	-0.03031	0.1021	0.07041			1190	1.2424
	0.10313	-0.02845	0.1031	0.12315			1198.3	1.2443
	0.10363	-0.01118	0.1044	0.09105			1206.7	1.2462
	0.10413	-0.01901	0.1045	0.12167			1215	1.249
	0.10503	-0.00267	0.1038	0.06063			1223.3	1.2499
	0.10503	-0.0113	0.1058	0.11561			1231.6	1.2527
	0.10583	-0.00311	0.1059	0.10339			1240	1.2548
	0.10704	0.00407	0.1064	0.0937			1248.3	1.2567
	0.10744	0.00291	0.1062	0.09535			1256.9	1.2601
	0.10714	-0.01333	0.1069	0.08664			1265.2	1.262
	0.10754	-0.01212	0.1086	0.118			1273.8	1.2645
	0.10844	-0.00326	0.1086	0.09635			1282.1	1.2663
	0.10914	0.00453	0.1079	0.07839			1290.5	1.27
	0.10924	-0.00385	0.1094	0.08168			1299.1	1.2719
	0.10974	-0.00344	0.1101	0.11409			1307.4	1.275
	0.11044	0.00478	0.1098	0.07321			1316	1.2778
	0.11154	0.00445	0.1102	0.09751			1324.3	1.2812
	0.11144	0.00432	0.1106	0.09815			1332.6	1.2843
	0.11204	-0.01119	0.1116	0.11816			1341	1.2862
	0.11264	0.00611	0.112	0.11663			1349.3	1.289
	0.11274	-0.00961	0.1119	0.11543			1357.6	1.2933
	0.11334	-4.85251e-05	0.1125	0.12492			1366	1.2961
	0.11425	0.000673673	0.1149	0.14272			1374.3	1.2983
	0.11465	0.00897	0.1157	0.14843			1379	1.3001
	0.11415	-0.00664	0.1149	0.08533			--	--
	0.11575	0.00294	0.1152	0.08985			0	1.107
	0.11655	0.01903	0.1151	0.08343			1.4	1.0685
	0.11655	-0.00533	0.1157	0.09657			1.7	1.0561
	0.11705	0.00447	0.1176	0.10805			1.9	1.0462
	0.11695	-0.01019	0.1178	0.11828			2.8	1.0323
	0.11815	0.00778	0.1178	0.06828			3.3	1.0155
	0.11845	0.0082	0.1176	0.10379			3.6	1.0056
	0.11915	0.000820981	0.118	0.0749			4.4	0.9938
	0.11955	0.00202	0.1181	0.12895			5	0.9771
	0.11965	-0.00488	0.1192	0.10642			5.6	0.9656
	0.12005	0.01293	0.1202	0.16605			6.4	0.9535
	0.12035	0.00536	0.1209	0.12024			6.9	0.9427
	0.12146	0.02017	0.1216	0.15961			7.5	0.9296
	0.12186	0.02102	0.1216	0.10494			8.3	0.9175
	0.12306	0.02863	0.1231	0.13712			9.2	0.9036
	0.12296	0.01986	0.1229	0.10532			10.3	0.8924
	0.12356	0.01242	0.1224	0.09803			11.1	0.8822
	0.12376	0.02011	0.1233	0.10094			12.2	0.8714
	0.12446	0.01381	0.1243	0.13264			13.6	0.8614
	0.12526	0.02017	0.124	0.12103			15.8	0.8503
	0.12556	0.0142	0.1251	0.13046			20.3	0.8397
	0.12626	0.02017	0.1253	0.14936			28.9	0.8357
	0.12576	0.0079	0.1274	0.12598			37.2	0.8382
	0.12716	0.01772	0.1277	0.16547			45.8	0.8413
	0.12736	0.03462	0.1259	0.07211			54.1	0.8447
	0.12786	0.01015	0.1285	0.12831			62.4	0.8475
	0.12857	0.02017	0.1281	0.12715			70.8	0.85
	0.12857	0.01141	0.1282	0.09735			79.1	0.8515
	0.12967	0.02017	0.1288	0.13028			87.7	0.854
	0.12977	0.02856	0.1292	0.1192			96	0.8562
	0.13067	0.02891	0.1294	0.14974			104.3	0.858
	0.13097	0.03724	0.13	0.13602			112.7	0.8593
	0.13117	0.02117	0.1319	0.17436			121	0.8602
	0.13227	0.03833	0.1328	0.15867			129.3	0.8614
	0.13187	0.03003	0.1327	0.136			137.6	0.8627
	0.13277	0.03068	0.1322	0.10634			146.3	0.8621
	0.13327	0.04705	0.1328	0.11976			154.6	0.8639
	0.13387	0.03813	0.1336	0.13066			162.9	0.8639
	0.13427	0.05391	0.1339	0.1303			171.2	0.8648
	0.13487	0.03662	0.1344	0.13024			179.8	0.8648
	0.13568	0.06066	0.1351	0.14037			188.2	0.8652
	0.13608	0.03505	0.1357	0.13896			196.5	0.8645
	0.13658	0.05175	0.1359	0.13804			204.8	0.8639
	0.13678	0.02736	0.1368	0.13726			213.1	0.8639
	0.13748	0.04502	0.1383	0.14649			221.5	0.8621
	0.13778	0.03687	0.1384	0.13475			229.8	0.8621
	0.13818	0.04565	0.1377	0.10518			238.1	0.8608
	0.13928	0.04559	0.1386	0.11894			246.4	0.8599
	0.13958	0.05356	0.1396	0.13018			254.8	0.859
	0.14048	0.03721	0.1401	0.13044			263.1	0.8577
	0.14038	0.04626	0.1406	0.12057			271.4	0.8559
	0.14078	0.02299	0.1406	0.12215			279.7	0.8543
	0.14128	0.0495	0.1408	0.11386			288.1	0.8521
	0.14178	0.03359	0.1421	0.13569			296.7	0.8503
	0.14279	0.05887	0.1433	0.13511			305	0.8484
	0.14339	0.04213	0.1431	0.12502			313.3	0.8456
	0.14339	0.05105	0.1432	0.09671			321.6	0.8431
	0.14339	0.02754	0.143	0.12109			330	0.8413
	0.14429	0.05374	0.1449	0.10245			338.3	0.8379
	0.14469	0.04567	0.145	0.15542			346.6	0.8335
	0.14519	0.06215	0.1437	0.0737			354.9	0.8298
	0.14589	0.05334	0.145	0.15034			363.3	0.8245
	0.14669	0.06928	0.1458	0.13774			371.6	0.8196
	0.14679	0.05216	0.1465	0.17679			379.9	0.8134
	0.14749	0.06067	0.1473	0.15167			388.2	0.8069
	0.14799	0.0604	0.1485	0.1798			396.6	0.7985
	0.14849	0.06021	0.1481	0.14599			404.9	0.7895
	0.14889	0.06012	0.1493	0.1453			413.2	0.7805
	0.14929	0.06027	0.1496	0.15463			419.6	0.7706
	0.15	0.06031	0.1499	0.124			426	0.7604
	0.1502	0.06829	0.1503	0.14591			432.4	0.7501
	0.1508	0.05968	0.1504	0.12548			438.5	0.7396
	0.1516	0.07583	0.1514	0.14721			444.3	0.7294
	0.1521	0.06663	0.1516	0.13648			449.6	0.7188
	0.1526	0.06656	0.1524	0.14711			456.5	0.7083
	0.1536	0.05867	0.1523	0.14629			462.1	0.6984
	0.1536	0.05962	0.1542	0.13581			468.2	0.6878
	0.1538	0.03674	0.1537	0.16649			475.1	0.6776
	0.154	0.05573	0.1538	0.09442			481.5	0.6671
	0.1546	0.04886	0.1545	0.17			488.4	0.6571
	0.1554	0.07434	0.1549	0.11673			496.8	0.6481
	0.1557	0.05763	0.1568	0.17919			504.2	0.6382
	0.1567	0.0745	0.1581	0.12592			511.7	0.6283
	0.1568	0.06591	0.1565	0.1378			520.1	0.6199
	0.15781	0.06635	0.1566	0.0629			528.4	0.6106
	0.15781	0.06678	0.1581	0.15923			537	0.6007
	0.15821	0.05153	0.158	0.09649			545.3	0.593
	0.15981	0.07727	0.1584	0.14171			553.6	0.5852
	0.15921	0.06088	0.1605	0.11158			562	0.5781
	0.15971	0.0543	0.1602	0.1549			570.3	0.5706
	0.16021	0.0719	0.1602	0.06711			578.9	0.5638
	0.16111	0.06407	0.1599	0.14262			587.2	0.557
	0.16121	0.08081	0.159	0.08523			595.5	0.5502
	0.16131	0.05643	0.1618	0.17829			603.9	0.5437
	0.16261	0.08997	0.1608	0.17368			612.2	0.5368
	0.16271	0.08042	0.1621	0.16962			620.8	0.531
	0.16361	0.08007	0.1629	0.22608			629.1	0.5251
	0.16381	0.08768	0.163	0.18674			637.5	0.5179
	0.16482	0.071	0.1643	0.22249			646.1	0.5124
	0.16532	0.09554	0.1654	0.20435			654.4	0.5052
	0.16502	0.0625	0.1665	0.20893			662.7	0.4965
	0.16562	0.08033	0.1661	0.16376			671	0.4903
	0.16612	0.08033	0.1671	0.15397			679.4	0.4832
	0.16682	0.0884	0.1682	0.15449			688	0.4748
	0.16752	0.0877	0.1671	0.12514			696.3	0.4665
	0.16782	0.0951	0.1674	0.09964			704.6	0.4575
	0.16812	0.08451	0.168	0.14587			712.9	0.4494
	0.16872	0.09244	0.1696	0.11641			721.3	0.4395
	0.16952	0.09174	0.1693	0.16025			729.6	0.4308
	0.17022	0.09921	0.1697	0.08967			737.6	0.4209
	0.17112	0.08206	0.1694	0.16621			746	0.4131
	0.17082	0.09065	0.1704	0.0942			754	0.4032
	0.17112	0.05896	0.1712	0.20036			762.3	0.3939
	0.17193	0.09381	0.1708	0.10532			770.4	0.3837
	0.17213	0.06949	0.1719	0.19976			778.7	0.3744
	0.17283	0.09519	0.1718	0.14418			786.5	0.3645
	0.17293	0.07871	0.1731	0.20455			795.1	0.3561
	0.17393	0.09565	0.1736	0.17925			803.1	0.3459
	0.17433	0.09502	0.1743	0.20654			811.5	0.3378
	0.17493	0.09463	0.1745	0.18062			819.5	0.3276
	0.17533	0.09432	0.1755	0.19852			827.8	0.3195
	0.17623	0.09427	0.1758	0.18421			836.2	0.3105
	0.17693	0.09408	0.1767	0.18184			844.5	0.3022
	0.17683	0.08619	0.1773	0.17947			852.8	0.2935
	0.17733	0.07919	0.1787	0.15801			861.1	0.2842
	0.17843	0.08883	0.1789	0.15859			869.2	0.273
	0.17843	0.08153	0.1787	0.09962			877	0.2631
	0.17864	0.07515	0.178	0.11754			884.4	0.2529
	0.17884	0.08512	0.1787	0.09224			892.2	0.2426
	0.17984	0.08604	0.1795	0.15927			899.7	0.2327
	0.18064	0.10267	0.18	0.11846			907.8	0.2212
	0.18064	0.08614	0.1805	0.17215			914.7	0.2107
	0.18104	0.09521	0.1817	0.1301			921.4	0.2005
	0.18174	0.09546	0.1812	0.18291			928.6	0.1902
	0.18254	0.10358	0.1818	0.11073			934.7	0.1803
	0.18254	0.10308	0.1831	0.20514			941.1	0.1704
	0.18314	0.10264	0.1842	0.12998			947.2	0.1605
	0.18384	0.11051	0.1838	0.18297			953.8	0.1493
	0.18414	0.10951	0.1846	0.09133			960.8	0.1391
	0.18464	0.10883	0.1847	0.18866			967.7	0.1292
	0.18574	0.11613	0.185	0.08624			974.6	0.1189
	0.18595	0.11488	0.1873	0.19372			981.6	0.1084
	0.18685	0.10597	0.1851	0.10028			988.2	0.0979
	0.18695	0.11394	0.1862	0.13638			994.6	0.0879
	0.18765	0.08936	0.1883	0.15879			1001.3	0.078
	0.18785	0.11519	0.1889	0.15768			1007.4	0.0675
	0.18805	0.08252	0.1876	0.1185			1013.5	0.0569
	0.18855	0.11696	0.1874	0.11368			1019.3	0.0461
	0.18965	0.09978	0.1899	0.15851			1024.3	0.0355
	0.18985	0.1245	0.1896	0.16764			1029.6	0.0253
	0.19055	0.091	0.1905	0.12648			1034.6	0.0154
	0.19065	0.12474	0.19	0.18008			1039.9	0.0052
	0.19125	0.08344	0.1911	0.11858			1042.6	0.0002
	0.19165	0.134	0.1912	0.21232
	0.19245	0.09176	0.1916	0.12689
	0.19336	0.14139	0.1921	0.2181
	0.19326	0.09058	0.1921	0.15267
	0.19446	0.12491	0.1937	0.2181
	0.19416	0.09965	0.1937	0.1946
	0.19476	0.10931	0.1945	0.23146
	0.19546	0.10973	0.1946	0.20455
	0.19696	0.11799	0.1961	0.23066
	0.19596	0.1097	0.1959	0.22368
	0.19706	0.08643	0.1971	0.1986
	0.19726	0.12917	0.1981	0.22628
	0.19776	0.08009	0.1994	0.17081
	0.19846	0.13933	0.1988	0.1823
	0.19866	0.08907	0.199	0.10199
	0.19916	0.1396	0.1996	0.17063
	0.19926	0.09747	0.1996	0.1009
	0.20037	0.14731	0.2003	0.16868
	0.20127	0.12041	0.2021	0.11792
	0.20137	0.14417	0.2015	0.17398
	0.20197	0.11001	0.2006	0.07337
	0.20287	0.14307	0.2019	0.17386
	0.20307	0.10918	0.2021	0.12241
	0.20397	0.12657	0.2025	0.18692
	0.20347	0.10238	0.2031	0.15492
	0.20427	0.11274	0.204	0.21491
	0.20467	0.12164	0.2047	0.18004
	0.20567	0.12166	0.2055	0.2185
	0.20587	0.12978	0.2052	0.17325
	0.20697	0.11337	0.2074	0.20375
	0.20677	0.13048	0.2069	0.19037
	0.20707	0.0981	0.2068	0.14914
	0.20778	0.14082	0.2079	0.1819
	0.20868	0.10728	0.2082	0.17171
	0.20928	0.14906	0.2088	0.1819
	0.20878	0.099	0.2087	0.17091
	0.20958	0.14192	0.2099	0.18142
	0.21038	0.12447	0.2112	0.19033
	0.21078	0.14869	0.2112	0.17871
	0.21178	0.12292	0.2115	0.14876
	0.21168	0.15542	0.2117	0.16156
	0.21218	0.11326	0.2122	0.14288
	0.21278	0.16283	0.2139	0.16681
	0.21388	0.11997	0.2137	0.14727
	0.21408	0.16906	0.2128	0.13054
	0.21398	0.10245	0.213	0.13553
	0.21519	0.16099	0.2147	0.17897
	0.21519	0.11849	0.2162	0.1883
	0.21659	0.15212	0.2152	0.17612
	0.21639	0.12662	0.2155	0.14597
	0.21719	0.12773	0.2166	0.19884
	0.21699	0.12867	0.2172	0.17685
	0.21799	0.12168	0.2167	0.20634
	0.21849	0.14696	0.219	0.17261
	0.21839	0.12203	0.2202	0.24302
	0.21959	0.14742	0.2192	0.13563
	0.22039	0.13851	0.22	0.1814
	0.22039	0.13855	0.2199	0.14185
	0.22049	0.12279	0.2213	0.17544
	0.22169	0.14034	0.221	0.16541
	0.22169	0.14015	0.2211	0.15666
	0.2225	0.1323	0.2221	0.17927
	0.2235	0.14897	0.2228	0.18957
	0.2228	0.13226	0.2226	0.188
	0.2244	0.13339	0.2225	0.18698
	0.2251	0.15796	0.2243	0.21591
	0.2243	0.11669	0.2248	0.23126
	0.2257	0.1354	0.2256	0.20574
	0.2259	0.14404	0.2263	0.22348
	0.2269	0.12804	0.226	0.18949
	0.2268	0.14558	0.2276	0.19936
	0.2268	0.1135	0.2279	0.19799
	0.2279	0.15643	0.2282	0.16695
	0.2281	0.13912	0.2285	0.17965
	0.2291	0.15557	0.2288	0.15012
	0.229	0.14653	0.2292	0.17408
	0.22941	0.1467	0.229	0.15476
	0.23001	0.16263	0.2301	0.17811
	0.23101	0.16093	0.2317	0.18862
	0.23101	0.17559	0.2314	0.18768
	0.23201	0.15782	0.2318	0.14731
	0.23291	0.18916	0.2325	0.19127
	0.23291	0.15334	0.2327	0.15072
	0.23391	0.16949	0.2331	0.18365
	0.23371	0.15216	0.2327	0.15425
	0.23421	0.15254	0.2347	0.19685
	0.23521	0.16082	0.2343	0.19561
	0.23541	0.16021	0.235	0.17404
	0.23591	0.15192	0.2356	0.21531
	0.23732	0.16036	0.2358	0.18162
	0.23682	0.15199	0.2373	0.22229
	0.23702	0.13665	0.2372	0.19803
	0.23772	0.16219	0.2383	0.19703
	0.23842	0.15356	0.2382	0.19615
	0.23882	0.16976	0.2385	0.1757
	0.23982	0.15328	0.2391	0.19769
	0.23962	0.16962	0.2398	0.1866
	0.24072	0.14436	0.2406	0.20634
	0.24132	0.17753	0.2413	0.18449
	0.24112	0.13628	0.2412	0.19533
	0.24212	0.16221	0.2421	0.16497
	0.24252	0.14598	0.2428	0.19801
	0.24372	0.15548	0.2425	0.15678
	0.24332	0.14803	0.243	0.1802
	0.24393	0.13357	0.2444	0.17173
	0.24423	0.15219	0.244	0.19342
	0.24473	0.137	0.2442	0.14266
	0.24483	0.1632	0.2454	0.20774
	0.24593	0.14698	0.2452	0.16585
	0.24653	0.18016	0.2461	0.19841
	0.24693	0.14707	0.2467	0.18674
	0.24803	0.17976	0.2473	0.20694
	0.24723	0.14698	0.2473	0.18481
	0.24853	0.16412	0.2469	0.20574
	0.24863	0.17264	0.248	0.20375
	0.24903	0.16379	0.25	0.25239
	0.24953	0.17998	0.2501	0.22528
	0.25013	0.17856	0.2527	0.21252
	0.25063	0.19358	0.2505	0.21093
	0.25104	0.18313	0.2519	0.11009
	0.25194	0.19782	0.2531	0.2181
	0.25244	0.19524	0.2508	0.08634
	0.25394	0.19303	0.2535	0.18902
	0.25354	0.191	0.2523	0.15879
	0.25444	0.15743	0.2526	0.16174
	0.25424	0.19137	0.2551	0.20474
	0.25554	0.1417	0.2544	0.21332
	0.25564	0.20059	0.2549	0.17087
	0.25654	0.12688	0.2567	0.23385
	0.25734	0.19506	0.2564	0.17837
	0.25674	0.11364	0.2574	0.19067
	0.25714	0.16707	0.2575	0.17125
	0.25724	0.12845	0.2574	0.16398
	0.25814	0.17996	0.2569	0.16742
	0.25845	0.15583	0.2578	0.18044
	0.25935	0.18953	0.2585	0.22149
	0.25935	0.17155	0.2606	0.2179
	0.26055	0.19617	0.2597	0.24502
	0.26075	0.18603	0.2608	0.17955
	0.26125	0.19322	0.2611	0.26256
	0.26205	0.19174	0.2615	0.17472
	0.26265	0.19856	0.2635	0.26854
	0.26375	0.18879	0.263	0.1803
	0.26355	0.18824	0.2632	0.21352
	0.26425	0.16355	0.2635	0.17209
	0.26445	0.18971	0.2639	0.21571
	0.26475	0.15684	0.2641	0.18383
	0.26535	0.19156	0.2648	0.22588
	0.26586	0.16635	0.2657	0.21232
	0.26616	0.19229	0.2668	0.24143
	0.26706	0.16707	0.2659	0.20674
	0.26846	0.20096	0.2685	0.21711
	0.26786	0.167	0.2684	0.23545
	0.26826	0.16897	0.2684	0.16198
	0.26876	0.17056	0.2688	0.20674
	0.26896	0.17994	0.2692	0.16732
	0.27056	0.18027	0.2693	0.21152
	0.27046	0.1969	0.2694	0.16986
	0.27056	0.16366	0.2704	0.23345
	0.27106	0.19819	0.2718	0.19976
	0.27196	0.17277	0.2739	0.24023
	0.27267	0.21442	0.2716	0.1761
	0.27246	0.17148	0.273	0.14962
	0.27337	0.20538	0.2743	0.21551
	0.27407	0.18787	0.2727	0.14434
	0.27427	0.20409	0.2736	0.1806
	0.27537	0.18695	0.274	0.19318
	0.27537	0.21128	0.2751	0.21392
	0.27627	0.16934	0.2755	0.22209
	0.27677	0.21184	0.2769	0.2195
	0.27647	0.16184	0.2786	0.22787
	0.27797	0.20538	0.2767	0.18565
	0.27787	0.17981	0.277	0.15819
	0.27887	0.18953	0.2789	0.21352
	0.27867	0.18158	0.2778	0.19268
	0.27998	0.17494	0.278	0.18371
	0.27987	0.19303	0.2802	0.23604
	0.28008	0.16106	0.2807	0.23206
	0.28088	0.19653	0.2805	0.2193
	0.28108	0.18007	0.2812	0.2179
	0.28158	0.19764	0.2813	0.22687
	0.28168	0.18897	0.2826	0.22488
	0.28248	0.21405	0.2829	0.24322
	0.28298	0.21221	0.2825	0.20973
	0.28318	0.22677	0.2837	0.24043
	0.28438	0.224	0.2851	0.23704
	0.28488	0.24576	0.2855	0.24442
	0.28538	0.21774	0.2846	0.20096
	0.28658	0.24041	0.287	0.21272
	0.28668	0.21313	0.2865	0.23305
	0.28729	0.22069	0.2864	0.16055
	0.28829	0.20354	0.2873	0.2181
	0.28849	0.21221	0.2878	0.18545
	0.28839	0.17985	0.2891	0.22847
	0.28869	0.19875	0.2892	0.18602
	0.28969	0.18352	0.2891	0.19906
	0.29039	0.20981	0.2899	0.18064
	0.29049	0.17723	0.29	0.21431
	0.29069	0.19653	0.2904	0.18309
	0.29089	0.1811	0.2914	0.22628
	0.29159	0.20778	0.2915	0.20395
	0.29209	0.19948	0.2925	0.22488
	0.29259	0.22419	0.2922	0.21352
	0.29319	0.20649	0.2934	0.21332
	0.2945	0.23894	0.2937	0.24322
	0.2951	0.21202	0.2946	0.20973
	0.295	0.22013	0.2949	0.24063
	0.2955	0.19543	0.2963	0.19755
	0.2959	0.22124	0.2965	0.24003
	0.2962	0.19635	0.2959	0.15694
	0.2966	0.22216	0.2985	0.21372
	0.2971	0.2052	0.2967	0.18431
	0.2987	0.23802	0.2981	0.14713
	0.2983	0.21958	0.2987	0.2181
	0.2996	0.21128	0.298	0.14282
	0.2992	0.22806	0.2989	0.21033
	0.2996	0.19506	0.2991	0.1807
	0.3007	0.23728	0.3009	0.23405
	0.3007	0.21128	0.3008	0.21093
	0.3019	0.22806	0.3011	0.21132
	0.3019	0.21921	0.301	0.21152
	0.3027	0.21147	0.3017	0.22189
	0.3032	0.22032	0.3021	0.24103
	0.3033	0.20446	0.3034	0.24821
	0.3037	0.21423	0.3036	0.26475
	0.3044	0.2146	0.3057	0.23963
	0.3044	0.22327	0.3041	0.26615
	0.305	0.21497	0.3055	0.17067
	0.3058	0.23968	0.3058	0.29805
	0.307	0.23009	0.306	0.15825
	0.3073	0.24539	0.3077	0.2181
	0.3073	0.21165	0.3072	0.16768
	0.3087	0.23709	0.3075	0.25498
	0.3089	0.21995	0.3072	0.1703
	0.3096	0.21276	0.3093	0.26715
	0.3096	0.20631	0.309	0.21112
	0.3098	0.19248	0.3105	0.24302
	0.3104	0.21202	0.3123	0.2203
	0.3102	0.2052	0.3118	0.21112
	0.3109	0.21515	0.3115	0.14187
	0.3116	0.2323	0.3115	0.1811
	0.3119	0.23175	0.3118	0.14565
	0.3127	0.23931	0.3126	0.20335
	0.3136	0.24631	0.3117	0.1744
	0.3137	0.24484	0.3138	0.2195
	0.3143	0.23562	0.3139	0.23824
	0.3153	0.25129	0.3137	0.21571
	0.3162	0.2417	0.3149	0.24641
	0.3157	0.24133	0.3157	0.25339
	0.3166	0.21681	0.3169	0.25
	0.3167	0.25092	0.3176	0.24721
	0.3173	0.20926	0.3164	0.21471
	0.3185	0.26051	0.3165	0.21671
	0.3182	0.21774	0.318	0.24781
	0.3189	0.24392	0.3191	0.26535
	0.3193	0.22732	0.3198	0.251
	0.3195	0.24447	0.3188	0.2488
	0.321	0.23617	0.3199	0.22687
	0.3213	0.26088	0.32	0.28788
	0.322	0.21866	0.3223	0.23066
	0.322	0.25313	0.3237	0.3122
	0.3223	0.20391	0.3225	0.18214
	0.323	0.2559	0.3239	0.22927
	0.3233	0.21442	0.323	0.17933
	0.3238	0.25719	0.3229	0.18569
	0.3239	0.22364	0.3245	0.20036
	0.3259	0.26604	0.3244	0.23305
	0.3252	0.23949	0.3248	0.19179
	0.3256	0.23249	0.3254	0.24641
	0.3262	0.24982	0.3258	0.21352
	0.3267	0.24152	0.3266	0.25578
	0.328	0.25811	0.3268	0.23226
	0.3281	0.24908	0.3295	0.26276
	0.3279	0.24133	0.3289	0.249
	0.3289	0.25018	0.3279	0.18722
	0.3293	0.2583	0.3288	0.22309
	0.3306	0.24945	0.3293	0.22408
	0.3311	0.26604	0.3295	0.24502
	0.3305	0.22456	0.3302	0.24342
	0.3309	0.24336	0.3307	0.27273
	0.3316	0.24447	0.3313	0.25817
	0.3321	0.26143	0.3326	0.28628
	0.3326	0.25258	0.3328	0.27113
	0.3334	0.26917	0.3331	0.26794
	0.3337	0.25959	0.3339	0.26535
	0.3349	0.2677	0.335	0.27293
	0.3351	0.26678	0.3348	0.2498
	0.3359	0.25793	0.3356	0.23943
	0.3358	0.26659	0.3366	0.2502
	0.3365	0.24982	0.3363	0.22967
	0.3369	0.27526	0.3367	0.22089
	0.338	0.24982	0.3371	0.23365
	0.3386	0.28355	0.3376	0.22448
	0.3382	0.23322	0.3391	0.24661
	0.3388	0.26881	0.3394	0.22548
	0.339	0.24392	0.3392	0.2173
	0.3397	0.27839	0.3391	0.19976
	0.3409	0.26069	0.34	0.22468
	0.3413	0.28577	0.3424	0.23585
	0.3411	0.25166	0.3415	0.23624
	0.3419	0.27784	0.3433	0.16621
	0.3428	0.26899	0.3432	0.23525
	0.3441	0.28503	0.3427	0.11368
	0.3433	0.25922	0.3427	0.20833
	0.3435	0.25277	0.3425	0.13008
	0.3445	0.27083	0.3441	0.2181
	0.3448	0.27102	0.3436	0.19007
	0.3457	0.2712	0.3444	0.25538
	0.3469	0.2795	0.3451	0.24262
	0.3459	0.26272	0.3457	0.2827
	0.3465	0.25608	0.3472	0.26774
	0.3476	0.29038	0.3484	0.29585
	0.348	0.27286	0.3471	0.23983
	0.3483	0.28945	0.348	0.24163
	0.3493	0.27231	0.3479	0.27293
	0.3501	0.2972	0.3482	0.2498
	0.3493	0.26309	0.3491	0.30084
	0.3503	0.28134	0.3495	0.28529
	0.3508	0.28945	0.3521	0.32277
	0.3513	0.28872	0.3518	0.30562
	0.3528	0.29646	0.351	0.26077
	0.3524	0.29535	0.3521	0.2817
	0.3526	0.27046	0.3526	0.28987
	0.3535	0.30439	0.3547	0.28728
	0.3538	0.28669	0.3545	0.29506
	0.3545	0.30291	0.3543	0.23106
	0.3549	0.29388	0.3557	0.26595
	0.3552	0.30162	0.3556	0.23525
	0.3573	0.3007	0.3564	0.23824
	0.3565	0.30808	0.3564	0.23086
	0.3573	0.2583	0.356	0.22388
	0.3576	0.31047	0.3584	0.23784
	0.3586	0.2524	0.3571	0.26077
	0.3594	0.31305	0.3577	0.19928
	0.3585	0.23857	0.3596	0.29745
	0.3599	0.29259	0.3586	0.22149
	0.3596	0.26032	0.359	0.26715
	0.3597	0.28798	0.3598	0.25598
	0.3604	0.2806	0.3622	0.29765
	0.361	0.31416	0.3604	0.27372
	0.3616	0.30457	0.3629	0.23285
	0.3622	0.32817	0.3628	0.31858
	0.3628	0.31766	0.3634	0.19079
	0.3635	0.3326	0.3627	0.30144
	0.3645	0.32209	0.3626	0.17558
	0.3646	0.32891	0.3645	0.33892
	0.3647	0.3031	0.3643	0.22907
	0.3655	0.32799	0.3657	0.32596
	0.3666	0.31029	0.3663	0.249
	0.3669	0.3267	0.3659	0.30343
	0.3669	0.29333	0.3663	0.22907
	0.3678	0.31158	0.367	0.32656
	0.3686	0.30383	0.368	0.2498
	0.3681	0.30476	0.3681	0.33553
	0.3691	0.28964	0.3695	0.23784
	0.3703	0.3243	0.3688	0.34549
	0.3696	0.2913	0.3688	0.20634
	0.3703	0.30162	0.3715	0.36882
	0.371	0.31103	0.3708	0.24741
	0.3712	0.31158	0.371	0.3136
	0.3722	0.31232	0.3706	0.25
	0.3729	0.32098	0.3726	0.32636
	0.3724	0.30476	0.3721	0.30243
	0.3731	0.31453	0.3729	0.3124
	0.374	0.33149	0.3742	0.33154
	0.3743	0.33094	0.374	0.32835
	0.3748	0.33038	0.3765	0.31599
	0.3751	0.33813	0.3762	0.33593
	0.3769	0.33739	0.3775	0.24103
	0.3767	0.35306	0.3755	0.31021
	0.3767	0.31066	0.3756	0.17626
	0.3786	0.3455	0.3771	0.35387
	0.378	0.32006	0.3778	0.23525
	0.3795	0.31324	0.3784	0.36603
	0.3796	0.32356	0.3782	0.23624
	0.3787	0.28411	0.3811	0.36742
	0.3794	0.31305	0.3797	0.25857
	0.3798	0.31508	0.3795	0.29585
	0.3811	0.33296	0.3798	0.27671
	0.3818	0.34126	0.3815	0.33174
	0.3818	0.33278	0.3807	0.31978
	0.3821	0.33352	0.3826	0.31978
	0.3824	0.34237	0.3825	0.36144
	0.3829	0.35048	0.3829	0.30662
	0.3845	0.36652	0.3827	0.37141
	0.3848	0.36468	0.3847	0.32596
	0.3856	0.34698	0.3848	0.42006
	0.3849	0.35583	0.3857	0.29884
	0.3854	0.33112	0.3855	0.41746
	0.3871	0.38201	0.3853	0.28648
	0.3866	0.34698	0.387	0.42743
	0.3872	0.36449	0.388	0.32636
	0.3881	0.36394	0.388	0.41248
	0.3891	0.37168	0.3879	0.29326
	0.3892	0.36265	0.3884	0.40371
	0.389	0.3549	0.3886	0.31619
	0.3895	0.35583	0.3903	0.42464
	0.3904	0.37297	0.3904	0.34609
	0.3911	0.37242	0.3905	0.40052
	0.3918	0.37205	0.3921	0.34569
	0.3915	0.37205	0.3917	0.41108
	0.3923	0.36394	0.3916	0.31419
	0.3933	0.3892	0.3942	0.41388
	0.3932	0.37187	0.394	0.34769
	0.394	0.38053	0.3945	0.35108
	0.3944	0.38016	0.3934	0.32237
	0.395	0.38016	0.3956	0.32775
	0.396	0.38864	0.3951	0.3742
	0.3957	0.38016	0.3954	0.30144
	0.3969	0.37094	0.3957	0.39215
	0.3966	0.38846	0.3959	0.32815
	0.3968	0.35601	0.3978	0.41687
	0.3988	0.39934	0.397	0.37201
	0.3984	0.38237	0.3979	0.39514
	0.3995	0.375	0.398	0.4059
	0.3991	0.38459	0.3985	0.41607
	0.3994	0.36117	0.4002	0.4362
	0.4002	0.39639	0.4008	0.44438
	0.4002	0.37998	0.4004	0.41069
	0.4019	0.40579	0.4018	0.42245
	0.4024	0.40542	0.4018	0.43341
	0.4023	0.38883	0.4017	0.40152
	0.4026	0.39012	0.4033	0.43561
	0.4028	0.39952	0.4035	0.42464
	0.404	0.40007	0.4032	0.41507
	0.4042	0.42533	0.4034	0.41687
	0.4048	0.39971	0.4036	0.43979
	0.4053	0.43381	0.4044	0.46112
	0.4064	0.40763	0.4059	0.49183
	0.4066	0.44156	0.4082	0.499
	0.4072	0.39878	0.4066	0.48525
	0.408	0.44174	0.4077	0.41009
	0.4077	0.39104	0.4078	0.4994
	0.409	0.42662	0.4085	0.39135
	0.4089	0.4021	0.408	0.50379
	0.4099	0.41243	0.4094	0.38417
	0.4093	0.41372	0.4096	0.53947
	0.4101	0.40671	0.41	0.38616
	0.4109	0.44192	0.4113	0.55223
	0.4118	0.42459	0.4103	0.39852
	0.4126	0.45041	0.4124	0.53289
	0.4125	0.41648	0.4115	0.44458
	0.4131	0.4351	0.4123	0.51196
	0.4126	0.41943	0.4127	0.47927
	0.4134	0.43768	0.4147	0.53389
	0.4149	0.45501	0.4138	0.5002
	0.415	0.46276	0.4152	0.49043
	0.4151	0.44561	0.4165	0.52412
	0.4165	0.46276	0.4151	0.47049
	0.4158	0.46257	0.4163	0.47428
	0.4169	0.44598	0.4157	0.51017
	0.417	0.48838	0.4173	0.47867
	0.418	0.45372	0.4173	0.55682
	0.4193	0.50424	0.4174	0.47986
	0.4185	0.45243	0.4181	0.58054
	0.4195	0.47898	0.4196	0.52392
	0.4201	0.4705	0.4196	0.61085
	0.421	0.47935	0.4205	0.51057
	0.4205	0.47124	0.42	0.62121
	0.4209	0.46386	0.4209	0.4994
	0.4213	0.49023	0.4221	0.65391
	0.422	0.49004	0.4225	0.51994
	0.4234	0.51438	0.4223	0.64195
	0.4238	0.50498	0.4222	0.50937
	0.4238	0.50461	0.424	0.66467
	0.4253	0.49613	0.4251	0.55203
	0.4249	0.51272	0.4259	0.65171
	0.4251	0.47142	0.4271	0.51974
	0.4256	0.52286	0.4265	0.61164
	0.4263	0.48931	0.4254	0.45036
	0.428	0.54001	0.4265	0.60048
	0.4276	0.49723	0.4267	0.50319
	0.4279	0.50719	0.4276	0.62779
	0.4284	0.49963	0.429	0.54007
	0.4292	0.51715	0.4288	0.64115
	0.4294	0.50129	0.4279	0.52133
	0.43	0.51143	0.4307	0.64593
	0.43	0.51235	0.4302	0.58991
	0.4311	0.51327	0.4306	0.61443
	0.4312	0.53042	0.4305	0.60486
	0.4316	0.51475	0.4318	0.62819
	0.4321	0.54038	0.4316	0.65012
	0.4334	0.5319	0.4327	0.62839
	0.4331	0.55734	0.4337	0.68321
	0.4338	0.51567	0.4336	0.63896
	0.434	0.57541	0.4337	0.67285
	0.4352	0.52378	0.434	0.65112
	0.4365	0.59255	0.4352	0.70654
	0.4352	0.51567	0.4362	0.68262
	0.4361	0.55973	0.4363	0.71551
	0.4374	0.54314	0.4369	0.67026
	0.4382	0.57799	0.4373	0.71571
	0.4373	0.52747	0.4373	0.67125
	0.4385	0.55513	0.4382	0.71711
	0.4386	0.55623	0.4382	0.69478
	0.4389	0.55715	0.4389	0.72827
	0.4404	0.57485	0.4395	0.72727
	0.4399	0.57504	0.4422	0.7486
	0.4409	0.55881	0.4404	0.74741
	0.441	0.59366	0.4414	0.67105
	0.4416	0.55992	0.4422	0.77273
	0.4434	0.61173	0.4418	0.67325
	0.4424	0.57706	0.444	0.76415
	0.4434	0.57836	0.4428	0.69817
	0.4436	0.59624	0.4452	0.71212
	0.445	0.58001	0.4437	0.72548
	0.4452	0.61486	0.4449	0.66188
	0.4453	0.56379	0.4445	0.76435
	0.4461	0.60841	0.4447	0.66607
	0.4457	0.57485	0.4466	0.80163
	0.4472	0.61062	0.4473	0.72309
	0.4472	0.60232	0.4472	0.79067
	0.4471	0.60324	0.4467	0.70295
	0.4478	0.61283	0.4477	0.80542
	0.4484	0.63827	0.4477	0.76017
	0.449	0.63772	0.4505	0.83772
	0.4502	0.65413	0.4502	0.8136
	0.4508	0.65302	0.4501	0.7805
	0.4504	0.64399	0.4504	0.80403
	0.4517	0.64399	0.4504	0.79326
	0.4523	0.66095	0.4515	0.82715
	0.4527	0.63514	0.4523	0.83752
	0.4532	0.65284	0.453	0.83692
	0.4526	0.62813	0.4524	0.83652
	0.4546	0.64657	0.4541	0.82596
	0.4546	0.6639	0.4534	0.88098
	0.4544	0.63035	0.4556	0.814
	0.4549	0.66556	0.456	0.92604
	0.4563	0.64878	0.4555	0.7797
	0.457	0.68344	0.4586	0.9053
	0.4576	0.64086	0.4561	0.79266
	0.4569	0.66796	0.4567	0.80881
	0.4579	0.62647	0.4584	0.83333
	0.4591	0.68805	0.4573	0.84569
	0.4587	0.62887	0.4587	0.81439
	0.4591	0.67349	0.4599	0.89334
	0.46	0.64067	0.4598	0.82735
	0.4606	0.6934	0.4598	0.8738
	0.4606	0.64251	0.4608	0.83074
	0.4609	0.68695	0.4605	0.89872
	0.461	0.66206	0.4619	0.83313
	0.4616	0.70575	0.4621	0.93561
	0.4624	0.6969	0.4617	0.83433
	0.463	0.73064	0.4622	0.94817
	0.4641	0.71257	0.4636	0.89015
	0.4648	0.74613	0.4656	1.00179
	0.4657	0.71091	0.464	0.89793
	0.4658	0.73654	0.4661	0.94518
	0.4658	0.68566	0.4669	0.93361
	0.4661	0.7299	0.4671	0.91248
	0.4676	0.69617	0.4675	0.89095
	0.4677	0.73986	0.4664	0.88337
	0.4678	0.68068	0.4674	0.86503
	0.4678	0.73378	0.4692	0.93581
	0.4686	0.69156	0.4686	0.89095
	0.4691	0.76125	0.4681	0.9049
	0.4691	0.70962	0.4699	0.9075
	0.4708	0.7701	0.4698	0.96511
	0.4705	0.74336	0.4697	0.90869
	0.4719	0.76051	0.4705	0.98904
	0.4724	0.75996	0.4711	0.96571
	0.4721	0.74318	0.473	1.02014
	0.4729	0.7441	0.4736	0.99621
	0.4729	0.75332	0.4726	0.99621
	0.4733	0.74539	0.4729	0.96372
	0.4743	0.77176	0.4736	1.0307
	0.4747	0.77157	0.4756	1.00738
	0.4759	0.77987	0.4746	1.0618
	0.4763	0.77968	0.475	0.97229
	0.4768	0.76272	0.4772	1.0945
	0.4774	0.77231	0.4756	1.00379
	0.4777	0.7559	0.4769	1.05961
	0.4774	0.75737	0.4781	1.05841
	0.4779	0.75037	0.479	1.07915
	0.4786	0.77747	0.478	1.04526
	0.4797	0.76954	0.4798	1.05682
	0.4797	0.79572	0.4798	1.08931
	0.4807	0.77028	0.4812	1.03349
	0.4804	0.80531	0.4815	1.08951
	0.4815	0.76291	0.4817	1.00159
	0.4812	0.83204	0.4818	1.06001
	0.4813	0.76327	0.4816	0.99522
	0.483	0.85822	0.4821	1.06479
	0.4837	0.80494	0.4831	1.0321
	0.4835	0.85583	0.4836	1.09908
	0.4842	0.79499	0.4856	1.04346
	0.4855	0.87223	0.4837	1.11065
	0.4851	0.80218	0.486	0.99003
	0.4859	0.85454	0.4855	1.16906
	0.4865	0.81932	0.4852	0.95853
	0.4874	0.86209	0.486	1.18321
	0.488	0.81877	0.4863	1.01515
	0.4879	0.85361	0.4879	1.21531
	0.4894	0.80236	0.4881	1.05722
	0.4888	0.86338	0.4893	1.21272
	0.4885	0.77839	0.4906	1.06639
	0.4895	0.87445	0.4922	1.18919
	0.4912	0.81397	0.4892	1.01256
	0.4914	0.89122	0.4902	1.09569
	0.492	0.78835	0.4906	1.07556
	0.4921	0.8844	0.4926	1.13258
	0.4928	0.77341	0.493	1.11045
	0.4925	0.88717	0.4926	1.10108
	0.4934	0.7677	0.4929	1.08154
	0.4953	0.9069	0.494	1.11722
	0.4939	0.77802	0.4946	1.10746
	0.4942	0.8667	0.4961	1.10925
	0.4952	0.80752	0.4939	1.10028
	0.4955	0.89417	0.4952	1.05981
	0.4965	0.81674	0.4966	1.17225
	0.497	0.91169	0.4952	1.0947
	0.4968	0.81711	0.4963	1.16308
	0.4979	0.91243	0.4968	1.17325
	0.4983	0.84329	0.4983	1.20494
	0.4999	0.92072	0.5018	1.21411
	0.4994	0.85122	0.5006	1.21212
	0.4993	0.89546	0.4984	1.0923
	0.4998	0.86154	0.4997	1.16308
	0.5004	0.92128	0.5012	1.16407
	0.502	0.88625	0.5005	1.19777
	0.5029	0.94561	0.5006	1.15411
	0.5028	0.86763	0.5029	1.24322
	0.5033	0.91962	0.5027	1.20774
	0.503	0.86007	0.5026	1.2185
	0.5033	0.91261	0.5031	1.2181
	0.5049	0.8785	0.5043	1.251
	0.5055	0.93879	0.5047	1.2492
	0.5044	0.86984	0.5056	1.25897
	0.5066	0.92257	0.5068	1.25797
	0.5065	0.91335	0.5055	1.24641
	0.5073	0.90505	0.5081	1.22488
	0.5084	0.9139	0.5081	1.29087
	0.5076	0.89749	0.5076	1.16986
	0.5081	0.88201	0.5085	1.26136
	0.5084	0.9174	0.5077	1.18461
	0.5093	0.90044	0.5103	1.26415
	0.5112	0.94358	0.5094	1.24163
	0.5115	0.90892	0.511	1.23166
	0.5106	0.90136	0.5112	1.26535
	0.5111	0.87758	0.5111	1.21073
	0.512	0.92201	0.5128	1.25698
	0.5125	0.89694	0.5114	1.22448
	0.5125	0.92367	0.5133	1.22667
	0.5144	0.89878	0.5144	1.27173
	0.514	0.94229	0.514	1.2175
	0.5146	0.87482	0.5145	1.23126
	0.5146	0.94487	0.5141	1.22249
	0.5147	0.87721	0.5151	1.23585
	0.5158	0.96386	0.5164	1.25937
	0.5161	0.90339	0.517	1.249
	0.5163	0.97235	0.516	1.23963
	0.5178	0.92017	0.5178	1.23106
	0.5177	0.99668	0.5165	1.28768
	0.5182	0.9104	0.5173	1.22209
	0.52	1.00442	0.5202	1.35526
	0.5193	0.91796	0.5184	1.27532
	0.5208	0.97032	0.5193	1.29844
	0.5198	0.92754	0.5223	1.31978
	0.5201	0.94617	0.5202	1.32955
	0.5213	0.95483	0.5222	1.24222
	0.5221	0.97972	0.5223	1.36523
	0.5223	0.96202	0.5234	1.21073
	0.5222	0.9788	0.524	1.35726
	0.5242	0.96958	0.5225	1.17065
	0.5233	1.00295	0.5226	1.31918
	0.5237	0.94303	0.5236	1.22109
	0.5251	1.02802	0.5244	1.37739
	0.525	0.96645	0.5254	1.25399
	0.5256	1.02563	0.5266	1.39852
	0.5266	0.98119	0.525	1.25299
	0.5268	1.03982	0.5261	1.36583
	0.5273	0.97824	0.5274	1.31998
	0.5291	1.04572	0.5277	1.39633
	0.5286	0.98414	0.53	1.31719
	0.5303	1.00959	0.5291	1.4053
	0.5298	0.98359	0.5273	1.2508
	0.5302	0.96755	0.5309	1.39733
	0.5309	0.97732	0.5316	1.35088
	0.5303	0.96128	0.5308	1.35128
	0.531	0.96294	0.5308	1.29725
	0.5336	0.98894	0.533	1.36523
	0.5325	0.98064	0.5321	1.32097
	0.5339	0.93953	0.5318	1.32317
	0.5344	0.98378	0.5342	1.33573
	0.5332	0.91722	0.5325	1.37998
	0.5349	0.96276	0.5336	1.30283
	0.5353	0.9469	0.536	1.44597
	0.5343	0.95704	0.5346	1.33054
	0.5363	0.94156	0.5361	1.39793
	0.536	1.00221	0.5361	1.36364
	0.5355	0.93418	0.5379	1.38577
	0.5376	1.02046	0.536	1.3738
	0.5379	0.9847	0.537	1.34171
	0.5386	1.01825	0.5395	1.42943
	0.5384	0.99152	0.5378	1.38337
	0.54	1.01659	0.5385	1.37261
	0.5393	1.01549	0.5396	1.42703
	0.5402	0.9976	0.5394	1.41368
	0.5412	1.03945	0.5409	1.43381
	0.5415	1.00369	0.5425	1.45295
	0.5422	1.02876	0.541	1.42803
	0.5434	1.0024	0.5414	1.4049
	0.5424	1.01936	0.5422	1.45913
	0.5429	0.96847	0.5436	1.44498
	0.5444	1.03706	0.5434	1.48585
	0.5439	0.99336	0.545	1.42823
	0.5454	1.02765	0.5472	1.50319
	0.5461	1.0094	0.5467	1.39055
	0.5471	1.0177	0.5462	1.40391
	0.5468	0.99207	0.5455	1.34071
	0.5474	0.98488	0.546	1.39872
	0.5479	0.98617	0.5469	1.37779
	0.548	0.9788	0.5481	1.43281
	0.5489	0.97179	0.5498	1.39833
	0.5492	0.98193	0.55022	1.42065
	0.5482	0.96626	0.5496	1.33413
	0.5496	0.97659	0.5493	1.37101
	0.5503	1.01069	0.55002	1.32955
	0.5518	0.99355	0.55153	1.39833
	0.5512	1.01899	0.55183	1.3441
	0.5512	0.96792	0.55072	1.36862
	0.5526	1.03632	0.55263	1.32695
	0.5526	0.99263	0.55263	1.42703
	0.5536	1.03466	0.55203	1.31719
	0.5538	1.00793	0.55443	1.43999
	0.5553	1.03263	0.55433	1.37201
	0.556	1.01475	0.55453	1.41607
	0.5551	1.00572	0.55423	1.37201
	0.5551	0.98156	0.55633	1.42703
	0.5562	1.02471	0.55563	1.42504
	0.5579	1.01512	0.55743	1.40231
	0.5573	1.03945	0.55823	1.45614
	0.5583	0.98783	0.55653	1.37779
	0.5583	1.0472	0.55874	1.42265
	0.5585	0.97861	0.55954	1.43222
	0.5601	1.05494	0.55823	1.40889
	0.5606	0.99428	0.56074	1.39852
	0.5613	1.0365	0.56104	1.46312
	0.5608	0.97677	0.56094	1.36304
	0.5611	1.01198	0.56234	1.43002
	0.5613	0.98691	0.56094	1.36423
	0.5622	1.0295	0.56374	1.38836
	0.5635	1.01162	0.56184	1.41009
	0.5641	1.04406	0.56434	1.33473
	0.5635	0.99207	0.56444	1.45634
	0.5656	1.02636	0.56414	1.29167
	0.5655	1.00867	0.56585	1.438
	0.5657	0.99226	0.56534	1.30622
	0.5667	1.00129	0.56765	1.39753
	0.5662	0.99336	0.56685	1.3112
	0.5675	0.9858	0.56524	1.32695
	0.568	1.01198	0.56605	1.29805
	0.5683	0.97013	0.56775	1.40949
	0.5689	0.99687	0.56675	1.35287
	0.5689	0.96423	0.56875	1.41826
	0.5694	0.99097	0.57075	1.42604
	0.5697	0.97511	0.56945	1.42325
	0.5709	1.00074	0.57065	1.36782
	0.5719	0.99226	0.57205	1.44378
	0.5717	0.99244	0.56975	1.35486
	0.5719	0.96829	0.57115	1.38955
	0.5729	0.99447	0.57225	1.43162
	0.5727	0.97788	0.57235	1.41806
	0.5733	0.98709	0.57205	1.4378
	0.5738	0.99558	0.57306	1.43501
	0.5746	0.99539	0.57646	1.48525
	0.5747	1.00332	0.57606	1.45813
	0.5748	0.99428	0.57686	1.39055
	0.5763	1.01899	0.57796	1.40271
	0.5771	1.01751	0.57546	1.32835
	0.5778	1.00737	0.57696	1.32237
	0.5768	0.99853	0.57646	1.37978
	0.5774	0.98212	0.57686	1.32616
	0.5793	1.02397	0.57996	1.42524
	0.5798	1.00516	0.57846	1.36842
	0.5789	0.99631	0.57926	1.35845
	0.5798	0.98009	0.58097	1.39135
	0.5804	1.02194	0.57926	1.36882
	0.5813	0.98691	0.58037	1.34809
	0.5812	1.02821	0.58247	1.42364
	0.5813	0.97659	0.58247	1.36703
	0.5827	1.04351	0.58257	1.37799
	0.5836	0.99871	0.58447	1.34589
	0.5834	1.03964	0.58307	1.36882
	0.5843	0.97898	0.58497	1.28369
	0.5845	1.04554	0.58457	1.38477
	0.5851	0.96847	0.58467	1.24442
	0.5858	1.04388	0.58507	1.37978
	0.5866	0.96645	0.58517	1.25997
	0.5873	1.03374	0.58477	1.39374
	0.5877	0.94893	0.58507	1.29406
	0.5884	1.00903	0.58868	1.4677
	0.5876	0.93381	0.58717	1.36324
	0.5895	0.98654	0.58918	1.4051
	0.589	0.95317	0.58938	1.39095
	0.5888	0.95501	0.58968	1.36762
	0.5905	0.95631	0.59158	1.36703
	0.591	0.98193	0.59098	1.35566
	0.5915	0.94063	0.58978	1.29187
	0.5923	0.967	0.59008	1.33832
	0.592	0.92662	0.59238	1.34928
	0.5921	0.94598	0.59148	1.39075
	0.5931	0.93068	0.59318	1.32337
	0.5937	0.96552	0.59489	1.43082
	0.5936	0.93234	0.59449	1.30781
	0.5941	0.95889	0.59348	1.36384
	0.595	0.95077	0.59428	1.28768
	0.5956	0.97548	0.59438	1.40789
	0.5963	0.94985	0.59529	1.31758
	0.5963	0.97493	0.59739	1.44617
	0.5961	0.94119	0.59659	1.33214
	0.597	0.98304	0.59709	1.39653
	0.5975	0.97308	0.59739	1.33971
	0.5984	0.9965	0.59799	1.40291
	0.5992	0.98562	0.59839	1.35566
	0.5995	1	0.59939	1.41806
	0.5996	0.98083	0.60019	1.36962
	0.6008	0.99594	0.60059	1.41009
	0.6013	0.99336	0.6023	1.35207
	0.6016	0.98304	0.6022	1.39394
	0.6013	0.98193	0.6018	1.29426
	0.6036	0.98027	0.6027	1.36124
	0.6034	1.00332	0.6025	1.29506
	0.6027	0.9434	0.6028	1.35048
	0.6052	0.99318	0.6033	1.31659
	0.6056	0.97437	0.605	1.37978
	0.6055	0.94875	0.6048	1.3435
	0.6067	0.94137	0.6058	1.35227
	0.6061	0.934	0.6073	1.35008
	0.6058	0.90284	0.6083	1.33712
	0.6076	0.93861	0.6071	1.29366
	0.607	0.93086	0.61011	1.26336
	0.6071	0.92294	0.6083	1.28768
	0.6091	0.94856	0.607	1.15171
	0.6081	0.95575	0.6085	1.27791
	0.61	0.92994	0.61011	1.22488
	0.6108	0.98728	0.60971	1.30223
	0.6114	0.9104	0.60941	1.19458
	0.6112	0.9611	0.61301	1.31679
	0.6112	0.88625	0.61121	1.23904
	0.6116	0.96276	0.61081	1.23086
	0.6135	0.89528	0.61191	1.25459
	0.6124	0.97898	0.61401	1.28628
	0.6131	0.86209	0.61371	1.27392
	0.6151	1.00442	0.61391	1.24163
	0.6149	0.87703	0.61351	1.26415
	0.6147	0.96958	0.61321	1.24262
	0.6151	0.8691	0.61511	1.30662
	0.6167	0.97843	0.61702	1.3136
	0.6162	0.88477	0.61862	1.30941
	0.6172	0.95225	0.61742	1.26376
	0.6172	0.89307	0.61872	1.21132
	0.6179	0.94358	0.61822	1.24661
	0.6185	0.90118	0.61932	1.16248
	0.6191	0.95077	0.61912	1.24242
	0.6196	0.89934	0.61812	1.126
	0.621	0.9493	0.62082	1.23943
	0.6213	0.89786	0.62062	1.18541
	0.6213	0.91519	0.62082	1.19916
	0.6207	0.87482	0.62022	1.17963
	0.6223	0.90966	0.62092	1.20375
	0.6216	0.90081	0.62152	1.23565
	0.6222	0.90136	0.62393	1.24482
	0.6239	0.93363	0.62232	1.27392
	0.6237	0.92312	0.62373	1.19637
	0.6256	0.92164	0.62403	1.314
	0.6255	0.92662	0.62353	1.20175
	0.6264	0.88422	0.62563	1.32974
	0.6266	0.90948	0.62533	1.25817
	0.6269	0.8608	0.62733	1.30901
	0.6262	0.89546	0.62803	1.27133
	0.6275	0.85546	0.62793	1.26834
	0.6291	0.93068	0.62713	1.22368
	0.6284	0.8549	0.62893	1.24522
	0.6288	0.89786	0.62883	1.25379
	0.6289	0.86486	0.62933	1.2197
	0.6303	0.90671	0.63053	1.25159
	0.6308	0.88901	0.62993	1.2173
	0.6307	0.89639	0.63224	1.22767
	0.6315	0.87924	0.63314	1.23644
	0.6322	0.9115	0.63184	1.17145
	0.6327	0.87721	0.63174	1.16388
	0.6335	0.90966	0.63284	1.17723
	0.6343	0.87518	0.63354	1.19936
	0.6345	0.89215	0.63264	1.17783
	0.6343	0.85085	0.63424	1.19956
	0.6358	0.87703	0.63404	1.23046
	0.6358	0.86062	0.63604	1.20634
	0.6359	0.85361	0.63564	1.26814
	0.6366	0.85472	0.63724	1.17783
	0.6363	0.86394	0.63754	1.27372
	0.6381	0.85583	0.63724	1.14095
	0.6384	0.88827	0.63825	1.25
	0.638	0.83813	0.64055	1.15032
	0.6392	0.88053	0.64265	1.23724
	0.6391	0.8549	0.63905	1.06459
	0.64	0.87924	0.63875	1.08433
	0.6399	0.86984	0.63905	1.10048
	0.6405	0.87684	0.64235	1.14673
	0.642	0.89122	0.64195	1.16726
	0.6427	0.88883	0.64275	1.08234
	0.6435	0.87058	0.64395	1.15072
	0.6429	0.86965	0.64205	1.05582
	0.6433	0.83665	0.64325	1.0941
	0.6438	0.8785	0.64395	1.10766
	0.6446	0.8444	0.64355	1.10945
	0.6458	0.88532	0.64335	1.11124
	0.6451	0.84255	0.64486	1.15451
	0.6454	0.85914	0.64566	1.17364
	0.6462	0.85841	0.64776	1.17065
	0.6478	0.88145	0.64656	1.17863
	0.6474	0.87058	0.64606	1.11304
	0.6476	0.85288	0.64656	1.19956
	0.6499	0.87647	0.64876	1.17364
	0.6496	0.86597	0.65006	1.25558
	0.6499	0.83278	0.64846	1.15251
	0.6501	0.84937	0.64916	1.20514
	0.6511	0.82448	0.64996	1.18979
	0.6514	0.85029	0.65277	1.22907
	0.6512	0.809	0.65236	1.20215
	0.6516	0.8431	0.65267	1.14613
	0.6532	0.82633	0.65247	1.1569
	0.6527	0.85878	0.65236	1.11423
	0.654	0.8007	0.65257	1.15829
	0.6552	0.875	0.65457	1.13537
	0.6538	0.78337	0.65427	1.1882
	0.655	0.83536	0.65497	1.09988
	0.6561	0.81047	0.65517	1.19737
	0.6559	0.83518	0.65697	1.09749
	0.6563	0.79443	0.65597	1.20534
	0.6569	0.84458	0.65737	1.05243
	0.658	0.80236	0.65797	1.22648
	0.6586	0.85177	0.65998	1.02931
	0.6592	0.78521	0.66128	1.20514
	0.6592	0.83591	0.65777	0.94597
	0.66	0.76217	0.65968	1.09589
	0.6599	0.8385	0.66008	1.01196
	0.6605	0.74816	0.66088	1.0923
	0.6611	0.84919	0.66158	1.01834
	0.6603	0.74963	0.66068	1.07675
	0.6617	0.85011	0.66048	0.99382
	0.6616	0.79019	0.66248	1.11623
	0.6624	0.85546	0.66218	1.06081
	0.6639	0.81877	0.66298	1.11523
	0.6636	0.87371	0.66488	1.0923
	0.6656	0.80457	0.66448	1.13437
	0.6656	0.8844	0.66338	1.04705
	0.6656	0.76678	0.66508	1.13457
	0.6664	0.86597	0.66528	1.11005
	0.666	0.76512	0.66678	1.14035
	0.667	0.85583	0.66558	1.13716
	0.668	0.7795	0.66668	1.1238
	0.6694	0.85324	0.67069	1.18501
	0.6686	0.76106	0.66939	1.14733
	0.6694	0.81232	0.66809	1.06061
	0.6699	0.76327	0.67119	1.10606
	0.6698	0.80549	0.67009	1.10546
	0.6712	0.75701	0.67139	1.0311
	0.6719	0.81527	0.67029	1.09868
	0.6719	0.73378	0.67209	0.99242
	0.6723	0.79388	0.67179	1.13636
	0.6719	0.72972	0.67199	0.96372
	0.6734	0.78964	0.67319	1.15092
	0.6724	0.75682	0.67269	0.98704
	0.674	0.78263	0.6747	1.14135
	0.6745	0.79775	0.6743	1.02033
	0.676	0.78024	0.67329	1.10865
	0.6755	0.79609	0.6745	1.0323
	0.6758	0.74668	0.6768	1.18262
	0.6768	0.79683	0.6762	1.06978
	0.6767	0.75516	0.6774	1.14434
	0.6781	0.78872	0.6762	1.07695
	0.6782	0.76346	0.6783	1.11982
	0.6783	0.77231	0.6797	1.12779
	0.6788	0.75645	0.6786	1.10387
	0.6799	0.78116	0.6806	1.07097
	0.6793	0.76401	0.68201	1.1248
	0.6811	0.77231	0.68191	1.01655
	0.6813	0.78779	0.6803	1.04246
	0.682	0.75424	0.68171	0.96053
	0.681	0.77895	0.68381	1.08393
	0.6825	0.73802	0.68231	0.95574
	0.6824	0.81158	0.68181	1.01595
	0.6835	0.73599	0.68231	0.97648
	0.6846	0.83315	0.68351	1.07656
	0.6836	0.73212	0.68491	1.0321
	0.6863	0.81397	0.68391	1.09709
	0.6857	0.76217	0.68451	1.00977
	0.6864	0.7701	0.68471	1.13995
	0.6869	0.7535	0.68741	1.04984
	0.6866	0.76198	0.68721	1.188
	0.6871	0.74558	0.68661	1.0004
	0.6889	0.77839	0.68741	1.17464
	0.6879	0.76032	0.68771	1.0301
	0.6897	0.75184	0.68992	1.19139
	0.6901	0.78374	0.69002	1.05642
	0.6896	0.72548	0.68942	1.14274
	0.6903	0.76788	0.68982	1.03289
	0.6913	0.74226	0.69082	1.16268
	0.6922	0.77471	0.69032	1.0618
	0.6921	0.73285	0.69302	1.16866
	0.6926	0.75018	0.69332	1.10965
	0.6924	0.73378	0.69232	1.11862
	0.6933	0.75092	0.69292	1.07416
	0.6936	0.75811	0.69382	1.14912
	0.6947	0.75701	0.69382	1.09171
	0.6953	0.77139	0.69482	1.1549
	0.6958	0.74539	0.69603	1.11862
	0.6961	0.76088	0.69873	1.15909
	0.6967	0.73562	0.69663	1.09151
	0.6971	0.76014	0.69813	1.03888
	0.6986	0.7347	0.69873	1.08433
	0.6984	0.75885	0.69803	0.98923
	0.6983	0.70188	0.69953	1.03748
	0.6993	0.75258	0.69873	0.99741
	0.7004	0.71147	0.70083	1.00199
	0.7004	0.74502	0.69913	1.01675
	0.7012	0.68879	0.69923	0.95594
	0.7014	0.73986	0.70183	1.05762
	0.7008	0.6757	0.70203	1.01435
	0.7011	0.73562	0.70213	1.02771
	0.7031	0.7028	0.70113	0.99801
	0.7032	0.7677	0.70243	1.02313
	0.7036	0.6851	0.70314	1.05642
	0.705	0.7677	0.70384	1.04585
	0.7049	0.68492	0.70314	1.06778
	0.7062	0.73562	0.70554	1.05642
	0.7053	0.6792	0.70524	1.12022
	0.705	0.70667	0.70614	1.0321
	0.7063	0.69192	0.70604	1.12959
	0.7072	0.74889	0.70654	1.01994
	0.7066	0.69893	0.70724	1.15032
	0.7083	0.7476	0.70714	1.03947
	0.7078	0.72898	0.70924	1.15849
	0.709	0.73562	0.71065	1.06858
	0.7101	0.74963	0.71004	1.12301
	0.7101	0.73875	0.71055	0.99362
	0.7111	0.72917	0.70964	1.10506
	0.7104	0.73636	0.70874	0.97608
	0.7112	0.7111	0.71115	1.14155
	0.7127	0.75867	0.71225	1.07376
	0.7131	0.72345	0.71165	1.14852
	0.7145	0.73875	0.71195	1.05961
	0.7131	0.7052	0.71435	1.17803
	0.7141	0.69045	0.71455	1.09789
	0.7149	0.724	0.71375	1.14055
	0.7151	0.69137	0.71405	1.07416
	0.7162	0.71663	0.71725	1.17105
	0.7161	0.69229	0.71826	1.11344
	0.7162	0.70188	0.71585	1.09191
	0.7175	0.69432	0.71545	1.01854
	0.7182	0.71866	0.71675	1.12959
	0.7187	0.68621	0.71735	1.08473
	0.7193	0.70336	0.71766	1.15989
	0.7183	0.67201	0.71906	1.11404
	0.7191	0.68289	0.72086	1.1882
	0.72	0.69967	0.72106	1.10925
	0.7214	0.6993	0.72216	1.13098
	0.7211	0.70723	0.72016	1.06639
	0.7208	0.67496	0.72036	1.05901
	0.7222	0.70852	0.72296	1.10447
	0.7226	0.69948	0.72336	1.11503
	0.7229	0.70704	0.72266	1.0618
	0.7232	0.69838	0.72386	1.08573
	0.7248	0.71368	0.72467	1.07616
	0.7237	0.71202	0.72326	1.07795
	0.7254	0.68732	0.72316	1.04785
	0.7251	0.74299	0.72446	1.13596
	0.7259	0.67588	0.72737	1.12341
	0.7271	0.75608	0.72687	1.17544
	0.727	0.68013	0.72717	1.05522
	0.7291	0.73636	0.72907	1.16567
	0.7279	0.67773	0.72807	1.04605
	0.7291	0.6875	0.72847	1.10367
	0.7299	0.68842	0.72847	1.05124
	0.729	0.67312	0.72937	1.10805
	0.7309	0.66685	0.73047	1.07675
	0.7313	0.70004	0.72957	1.12161
	0.7307	0.64454	0.72967	1.05781
	0.7312	0.67976	0.73057	1.16806
	0.7326	0.66427	0.73077	1.11144
	0.7327	0.69764	0.73238	1.20813
	0.7325	0.64915	0.73378	1.16108
	0.7345	0.6993	0.73268	1.21332
	0.7334	0.6663	0.73488	1.1244
	0.7345	0.66796	0.73368	1.24322
	0.7353	0.69229	0.73558	1.08911
	0.7345	0.66777	0.73678	1.27412
	0.7354	0.68455	0.73678	1.06539
	0.7362	0.70723	0.73578	1.22049
	0.7367	0.70483	0.73658	1.03608
	0.7379	0.7181	0.73728	1.25598
	0.7381	0.71497	0.73738	1.05841
	0.7395	0.70446	0.73818	1.26715
	0.7387	0.71018	0.73778	1.09051
	0.7397	0.67681	0.73979	1.27632
	0.7406	0.72419	0.74119	1.14215
	0.74	0.67367	0.73999	1.26156
	0.7415	0.70575	0.74139	1.08652
	0.7412	0.68824	0.74129	1.28429
	0.7423	0.68787	0.74129	1.06499
	0.7429	0.70299	0.74379	1.29585
	0.744	0.67754	0.74439	1.09689
	0.744	0.69358	0.74519	1.24103
	0.7443	0.64583	0.74209	1.03529
	0.7451	0.68013	0.74449	1.17165
	0.7453	0.64104	0.74499	1.12919
	0.7453	0.66759	0.74579	1.17424
	0.746	0.63698	0.74609	1.13198
	0.7465	0.6792	0.7471	1.16667
	0.7471	0.63956	0.74609	1.13557
	0.7473	0.68123	0.7464	1.14892
	0.7483	0.64141	0.7465	1.18321
	0.7487	0.691	0.7496	1.20474
	0.7482	0.63385	0.7505	1.24681
	0.7504	0.69211	0.7503	1.15909
	0.7508	0.66593	0.751	1.18301
	0.7504	0.6663	0.7497	1.13118
	0.75	0.64344	0.7496	1.14553
	0.7514	0.67699	0.7507	1.16966
	0.7516	0.67552	0.7506	1.21392
	0.7525	0.68234	0.7515	1.20255
	0.7537	0.68861	0.7537	1.27771
	0.7538	0.6792	0.7532	1.24262
	0.7541	0.67035	0.7549	1.24222
	0.7547	0.67017	0.7548	1.25259
	0.7553	0.66999	0.7557	1.19817
	0.7552	0.6698	0.7556	1.24342
	0.7567	0.66206	0.7554	1.16826
	0.7572	0.68566	0.7552	1.24661
	0.7569	0.64473	0.757	1.19278
	0.758	0.67035	0.7569	1.30223
	0.7583	0.6545	0.7566	1.19258
	0.7591	0.65542	0.761	1.32436
	0.7582	0.6486	0.7593	1.25618
	0.7595	0.64196	0.7583	1.21392
	0.7603	0.68271	0.7594	1.2488
	0.7599	0.64178	0.7602	1.27053
	0.7604	0.67459	0.7594	1.27014
	0.7607	0.66538	0.7621	1.2811
	0.7622	0.69598	0.7615	1.33473
	0.7635	0.69266	0.7608	1.25698
	0.7639	0.69027	0.7632	1.35526
	0.7635	0.65708	0.7653	1.33054
	0.7636	0.66574	0.7632	1.34011
	0.765	0.65782	0.7652	1.25299
	0.7655	0.6816	0.7654	1.3738
	0.7654	0.64086	0.7685	1.2185
	0.7667	0.6663	0.7652	1.35227
	0.7673	0.65007	0.7669	1.0929
	0.7668	0.65155	0.7674	1.39254
	0.7678	0.62906	0.7666	1.07715
	0.7682	0.66261	0.7691	1.37759
	0.7691	0.62353	0.7671	1.11583
	0.7695	0.66519	0.7679	1.32875
	0.7693	0.61025	0.7691	1.17663
	0.7698	0.66095	0.769	1.3758
	0.7697	0.62924	0.7697	1.18999
	0.7718	0.67017	0.7717	1.42145
	0.7712	0.6604	0.7715	1.22289
	0.7723	0.64473	0.7721	1.38896
	0.772	0.67662	0.7722	1.22488
	0.7723	0.64344	0.7721	1.38058
	0.774	0.69875	0.7719	1.23864
	0.7742	0.67109	0.7735	1.41487
	0.775	0.68547	0.7744	1.30423
	0.775	0.6674	0.7747	1.43561
	0.7762	0.67441	0.7741	1.30263
	0.7772	0.67294	0.7751	1.44557
	0.7764	0.65634	0.7766	1.35586
	0.7768	0.64122	0.7782	1.47528
	0.7783	0.6663	0.7763	1.3423
	0.7791	0.65763	0.7776	1.42026
	0.7791	0.64971	0.7775	1.39713
	0.7796	0.62758	0.7798	1.42963
	0.7798	0.63809	0.781	1.43919
	0.7801	0.6167	0.7814	1.39454
	0.7806	0.64325	0.7794	1.3746
	0.7813	0.62076	0.7791	1.33333
	0.7814	0.64676	0.7803	1.42285
	0.7811	0.62389	0.7813	1.41089
	0.7827	0.65708	0.7819	1.47608
	0.7836	0.65616	0.7834	1.44139
	0.7829	0.6556	0.7829	1.49482
	0.7839	0.63975	0.7843	1.41746
	0.785	0.67939	0.7849	1.51555
	0.7843	0.64546	0.7849	1.4047
	0.7863	0.66943	0.7858	1.49322
	0.7865	0.67552	0.7855	1.4055
	0.7871	0.65044	0.7874	1.48365
	0.7873	0.6663	0.7868	1.42903
	0.7872	0.63403	0.7878	1.44119
	0.7873	0.66704	0.7873	1.44179
	0.7892	0.65007	0.7899	1.43242
	0.7896	0.69672	0.7892	1.47687
	0.7886	0.6309	0.7901	1.38018
	0.79	0.67957	0.7906	1.4703
	0.7907	0.66169	0.789	1.36264
	0.7919	0.684	0.7916	1.45355
	0.791	0.658	0.7919	1.43262
	0.7923	0.65819	0.792	1.43401
	0.7922	0.68105	0.7909	1.42484
	0.794	0.65542	0.7933	1.4384
	0.7936	0.69432	0.7936	1.49362
	0.7935	0.62924	0.7935	1.42863
	0.7962	0.69377	0.7954	1.49561
	0.7953	0.65136	0.7933	1.45255
	0.7961	0.64473	0.7948	1.46531
	0.7968	0.65376	0.796	1.5313
	0.7959	0.63108	0.7963	1.49781
	0.797	0.64122	0.7961	1.5311
	0.7985	0.658	0.7978	1.50877
	0.7982	0.64989	0.7984	1.57416
	0.8	0.63477	0.7972	1.49701
	0.7991	0.65247	0.7997	1.55283
	0.7993	0.59845	0.7996	1.55243
	0.8008	0.65782	0.8006	1.51994
	0.8007	0.61855	0.8004	1.55363
	0.8013	0.63698	0.8009	1.5
	0.8014	0.62279	0.8005	1.56699
	0.802	0.64067	0.8017	1.50159
	0.8026	0.63385	0.8043	1.61164
	0.8027	0.65044	0.8046	1.51316
	0.8023	0.63496	0.8019	1.53748
	0.8031	0.66722	0.8023	1.45255
	0.8047	0.68031	0.8045	1.61822
	0.8053	0.69285	0.8035	1.5301
	0.8058	0.67367	0.8051	1.61822
	0.806	0.67939	0.8087	1.5951
	0.8072	0.66224	0.8086	1.63876
	0.8069	0.68492	0.8077	1.47608
	0.8078	0.64399	0.8072	1.55682
	0.8079	0.69174	0.8084	1.45056
	0.8088	0.63477	0.8095	1.57496
	0.8091	0.69856	0.8086	1.44577
	0.8104	0.62574	0.808	1.53768
	0.8103	0.69819	0.812	1.47508
	0.8103	0.60195	0.809	1.60845
	0.8106	0.69248	0.8096	1.39254
	0.8113	0.61191	0.8107	1.68022
	0.8131	0.70833	0.8114	1.46073
	0.8121	0.62666	0.8118	1.71411
	0.8127	0.67607	0.8114	1.49422
	0.8132	0.64381	0.8121	1.74641
	0.8153	0.69119	0.8149	1.55801
	0.815	0.65708	0.8134	1.80881
	0.8147	0.64989	0.8156	1.5309
	0.8156	0.65118	0.8173	1.85068
	0.8167	0.66722	0.8142	1.50678
	0.817	0.651	0.8178	1.77472
	0.8164	0.65192	0.8172	1.58433
	0.817	0.6451	0.816	1.7203
	0.8188	0.67699	0.8181	1.56818
	0.8188	0.6674	0.8187	1.78728
	0.8183	0.65155	0.818	1.57636
	0.8193	0.66003	0.8197	1.77711
	0.8203	0.67552	0.8181	1.61982
	0.8211	0.6663	0.8218	1.76595
	0.8214	0.66593	0.8206	1.69876
	0.8219	0.65063	0.8211	1.71033
	0.8222	0.65948	0.8204	1.72089
	0.822	0.64454	0.8214	1.73146
	0.823	0.6615	0.8234	1.78509
	0.8239	0.66925	0.8232	1.7803
	0.8235	0.66888	0.8262	1.77671
	0.8244	0.66021	0.8242	1.78628
	0.8259	0.69119	0.8251	1.67803
	0.8262	0.66538	0.824	1.79904
	0.8264	0.66574	0.8274	1.67982
	0.8271	0.65063	0.826	1.86443
	0.8276	0.65966	0.8273	1.6242
	0.8271	0.63754	0.8278	1.88756
	0.8278	0.64768	0.8278	1.61463
	0.8277	0.65708	0.8279	1.87281
	0.8296	0.65763	0.8289	1.62939
	0.829	0.68861	0.829	1.90152
	0.8303	0.6403	0.8294	1.62799
	0.8307	0.71184	0.83	1.92364
	0.8311	0.63072	0.8292	1.64932
	0.8311	0.7111	0.8333	1.94458
	0.8325	0.63016	0.8327	1.72388
	0.8323	0.72603	0.833	1.86663
	0.8335	0.62058	0.834	1.69258
	0.8351	0.73304	0.8349	1.84729
	0.8339	0.61117	0.8341	1.65231
	0.8341	0.68695	0.8343	1.78748
	0.8349	0.62408	0.8357	1.65849
	0.8357	0.70483	0.8349	1.80323
	0.8356	0.63256	0.8359	1.63118
	0.837	0.70501	0.8377	1.83014
	0.8375	0.64823	0.8372	1.63537
	0.8378	0.69598	0.8381	1.7809
	0.8373	0.6403	0.8375	1.63098
	0.8381	0.68971	0.8373	1.76575
	0.8396	0.66464	0.8386	1.65869
	0.8397	0.70372	0.8369	1.82396
	0.8404	0.64749	0.8384	1.68301
	0.8404	0.70372	0.8403	1.93361
	0.8408	0.64012	0.8402	1.74641
	0.8421	0.71239	0.8419	1.94199
	0.8413	0.64731	0.8428	1.77751
	0.8431	0.70391	0.8429	1.91886
	0.8431	0.67847	0.8422	1.74482
	0.8447	0.69377	0.8449	1.89852
	0.8443	0.68455	0.8445	1.77891
	0.8438	0.66132	0.8448	1.83533
	0.8456	0.68658	0.8435	1.76096
	0.846	0.69322	0.8436	1.82815
	0.846	0.66925	0.8442	1.82895
	0.8474	0.68584	0.8458	1.91527
	0.8469	0.67754	0.8464	1.90171
	0.8477	0.66279	0.8477	1.94338
	0.8481	0.68787	0.8482	1.91966
	0.8478	0.66427	0.8477	1.92982
	0.8496	0.68934	0.8475	1.9075
	0.8496	0.69617	0.8492	1.96053
	0.8508	0.67957	0.8499	1.9691
	0.8512	0.70317	0.8498	1.9673
	0.8505	0.66316	0.8501	1.96591
	0.8517	0.68824	0.8516	1.99561
	0.8523	0.68805	0.8524	2.00558
	0.8524	0.68824	0.8533	1.99183
	0.854	0.68658	0.8531	1.98046
	0.8532	0.69432	0.8531	1.95853
	0.8546	0.66353	0.8523	1.97967
	0.8544	0.71147	0.8533	1.97887
	0.8552	0.64805	0.8558	2.05144
	0.8566	0.7205	0.8569	2.02751
	0.8564	0.64915	0.8567	2.01555
	0.8563	0.69137	0.8569	1.96093
	0.8566	0.64546	0.8586	1.98325
	0.857	0.70354	0.8588	1.94099
	0.8581	0.66353	0.8571	1.92125
	0.8591	0.72714	0.8576	1.89195
	0.86	0.66261	0.8577	1.9691
	0.8594	0.71128	0.8586	1.9364
	0.8591	0.64086	0.8602	2.02352
	0.8599	0.72253	0.86	1.97867
	0.861	0.6733	0.8616	2.02153
	0.8613	0.74392	0.8623	1.9996
	0.8624	0.67773	0.8631	1.9996
	0.8632	0.74853	0.8629	1.96691
	0.8633	0.66722	0.8618	1.95774
	0.8644	0.73156	0.8645	1.95913
	0.8642	0.65966	0.8637	2.01356
	0.8654	0.70981	0.8647	1.91687
	0.8646	0.66353	0.8662	2.02552
	0.8659	0.68971	0.8658	1.91846
	0.8655	0.68326	0.8647	1.97468
	0.8667	0.68492	0.8664	1.91148
	0.8674	0.70889	0.868	2.04147
	0.8674	0.6851	0.8694	1.92265
	0.868	0.70206	0.8672	1.9996
	0.8683	0.69395	0.8672	1.85108
	0.8686	0.71036	0.8704	2.03748
	0.8694	0.70188	0.8679	1.90789
	0.8694	0.72474	0.8692	1.98565
	0.8709	0.70741	0.8698	1.98604
	0.8713	0.74539	0.8716	2.02951
	0.8712	0.6958	0.8722	2.01754
	0.8713	0.73507	0.871	2.00758
	0.8732	0.71036	0.8735	1.99761
	0.8733	0.7559	0.8721	2.05144
	0.8735	0.69082	0.8733	1.95455
	0.8741	0.74705	0.8738	2.0953
	0.8751	0.69801	0.8733	1.96571
	0.8754	0.74558	0.8749	2.10726
	0.8754	0.68197	0.8747	2.01754
	0.8758	0.73931	0.8758	2.11523
	0.876	0.69119	0.8787	2.04944
	0.8773	0.74742	0.878	2.1252
	0.878	0.71386	0.8751	1.95255
	0.8782	0.73728	0.8807	2.08533
	0.8785	0.70538	0.8787	2.0614
	0.8795	0.73765	0.8788	1.9673
	0.8809	0.71294	0.8801	2.05542
	0.8801	0.72917	0.8785	1.98186
	0.8804	0.67607	0.8795	2.03748
	0.8818	0.73378	0.8822	2.04944
	0.8809	0.68695	0.8815	2.08134
	0.8824	0.71331	0.8825	2.00758
	0.8818	0.71442	0.8832	2.08333
	0.8831	0.70741	0.884	1.98764
	0.8837	0.73875	0.8824	2.06539
	0.8835	0.70686	0.8832	1.94916
	0.8839	0.73912	0.8844	2.12321
	0.8848	0.73009	0.8833	1.99362
	0.8861	0.75996	0.8863	2.13517
	0.8862	0.73378	0.8845	2.06938
	0.8868	0.74115	0.886	2.10327
	0.8874	0.73267	0.8861	2.13517
	0.8883	0.73285	0.8892	2.12321
	0.8874	0.72548	0.8869	2.17504
	0.8889	0.71128	0.8897	2.04745
	0.8898	0.75129	0.8909	2.23086
	0.8896	0.70391	0.8874	1.99262
	0.8902	0.72972	0.8915	2.1571
	0.8906	0.70778	0.8922	2.0933
	0.8909	0.73304	0.8908	2.0933
	0.8908	0.71018	0.8898	2.02153
	0.8914	0.74263	0.891	2.10925
	0.8919	0.73414	0.892	2.09928
	0.8938	0.76438	0.8922	2.1551
	0.8944	0.7535	0.8937	2.12121
	0.8947	0.73728	0.8946	2.19697
	0.895	0.73027	0.8923	2.10925
	0.8952	0.72382	0.8934	2.17504
	0.8956	0.72585	0.8942	2.20694
	0.896	0.72677	0.8941	2.24681
	0.896	0.72806	0.898	2.25678
	0.8962	0.73691	0.8962	2.32855
	0.8984	0.74484	0.8986	2.187
	0.8988	0.76696	0.8987	2.35646
	0.8984	0.71903	0.9	2.14115
	0.8994	0.7441	0.9003	2.32456
	0.899	0.72935	0.8976	2.07735
	0.9004	0.73802	0.9005	2.27472
	0.9012	0.7465	0.899	2.16707
	0.9001	0.73138	0.8995	2.25279
	0.9008	0.73267	0.904	2.23086
	0.9019	0.76401	0.9035	2.31459
	0.9017	0.75479	0.9022	2.12321
	0.9036	0.76917	0.9037	2.25478
	0.9035	0.78245	0.9036	2.13716
	0.9034	0.74889	0.9047	2.22488
	0.9053	0.78761	0.9031	2.14115
	0.905	0.76936	0.9044	2.19697
	0.9069	0.76069	0.9045	2.20893
	0.9061	0.77563	0.9056	2.23086
	0.9067	0.72124	0.9076	2.2508
	0.9081	0.77821	0.9076	2.2508
	0.9067	0.72364	0.9076	2.20893
	0.9081	0.75	0.9095	2.23086
	0.9083	0.7583	0.9084	2.21093
	0.9097	0.75092	0.9079	2.17105
	0.9103	0.76641	0.9098	2.22687
	0.9099	0.7358	0.91	2.22687
	0.9102	0.74576	0.9106	2.21691
	0.9113	0.74723	0.9106	2.22887
	0.9121	0.76383	0.911	2.22089
	0.9117	0.7406	0.9122	2.25279
	0.9116	0.75018	0.9115	2.24282
	0.9136	0.75903	0.9134	2.24282
	0.9144	0.78134	0.9146	2.28668
	0.9142	0.74133	0.9143	2.23285
	0.9148	0.7594	0.9144	2.24482
	0.9148	0.74484	0.9152	2.22687
	0.9157	0.7618	0.9151	2.25877
	0.9155	0.76162	0.9161	2.2189
	0.917	0.7618	0.916	2.2827
	0.917	0.78466	0.9157	2.22089
	0.9176	0.75277	0.9173	2.30662
	0.9176	0.79185	0.9182	2.27472
	0.9191	0.75184	0.9181	2.31659
	0.9201	0.8066	0.9201	2.26475
	0.9199	0.74244	0.9187	2.33852
	0.9196	0.776	0.9175	2.22289
	0.9205	0.73783	0.92	2.37241
	0.9207	0.80181	0.9218	2.32855
	0.9209	0.74613	0.9216	2.39234
	0.9223	0.81656	0.9233	2.29466
	0.9229	0.76696	0.9232	2.39035
	0.9227	0.81287	0.9226	2.24282
	0.9243	0.75682	0.9234	2.36244
	0.9241	0.82688	0.9227	2.26675
	0.9244	0.73949	0.925	2.3744
	0.926	0.83481	0.9257	2.32057
	0.9251	0.74576	0.9251	2.35247
	0.9268	0.81029	0.927	2.29067
	0.9267	0.76235	0.9274	2.3764
	0.927	0.7948	0.9256	2.2488
	0.9266	0.7642	0.9271	2.34649
	0.9286	0.80365	0.9292	2.31659
	0.9291	0.80181	0.928	2.37041
	0.9294	0.78503	0.9276	2.26475
	0.929	0.78577	0.9292	2.39434
	0.9305	0.77876	0.9321	2.32855
	0.9302	0.80992	0.9306	2.40431
	0.9308	0.7701	0.9317	2.24482
	0.9312	0.82504	0.931	2.4063
	0.9327	0.78337	0.9291	2.22687
	0.9325	0.83721	0.9339	2.44019
	0.9335	0.76493	0.933	2.35247
	0.9357	0.84366	0.934	2.38636
	0.9339	0.7559	0.9333	2.36443
	0.9349	0.78355	0.9348	2.3764
	0.9352	0.76973	0.9358	2.39633
	0.9354	0.7795	0.9363	2.36443
	0.936	0.7736	0.9362	2.36443
	0.9376	0.79093	0.9351	2.33453
	0.9374	0.78319	0.9353	2.36643
	0.9378	0.76954	0.9351	2.39833
	0.9385	0.77987	0.939	2.44019
	0.9386	0.7736	0.9401	2.5
	0.9391	0.77563	0.9373	2.40231
	0.9392	0.7771	0.9376	2.43421
	0.9392	0.77858	0.9409	2.47608
	0.9412	0.79462	0.9403	2.51595
	0.9404	0.80955	0.942	2.4382
	0.9409	0.77784	0.9426	2.52193
	0.9424	0.83223	0.9407	2.39434
	0.9431	0.79849	0.9435	2.48006
	0.9432	0.8208	0.9439	2.45614
	0.9428	0.78153	0.9435	2.44418
	0.9447	0.82117	0.9435	2.42424
	0.9455	0.81176	0.9458	2.45614
	0.9452	0.80291	0.9441	2.45415
	0.9458	0.7889	0.9444	2.40032
	0.9456	0.80568	0.9452	2.49601
	0.947	0.79056	0.9471	2.45016
	0.9475	0.82172	0.9492	2.5319
	0.9473	0.78245	0.9471	2.42624
	0.9481	0.8149	0.9492	2.44617
	0.9479	0.79923	0.948	2.44617
	0.9491	0.8149	0.9498	2.40231
	0.9498	0.82117	0.951	2.47608
	0.95	0.81287	0.949	2.37041
	0.9511	0.82024	0.9497	2.42424
	0.9514	0.81932	0.9519	2.41427
	0.9506	0.80365	0.9531	2.46611
	0.9525	0.81213	0.9528	2.38038
	0.9528	0.83499	0.9514	2.40231
	0.9536	0.80273	0.9534	2.34848
	0.9544	0.83426	0.9555	2.45415
	0.9539	0.78761	0.9526	2.33652
	0.9546	0.81305	0.9533	2.38038
	0.9548	0.79849	0.9554	2.40032
	0.9559	0.8149	0.9555	2.43022
	0.956	0.81527	0.9565	2.38636
	0.9573	0.80789	0.9581	2.44019
	0.9568	0.82356	0.9565	2.36443
	0.9576	0.79296	0.9593	2.3744
	0.9578	0.84034	0.9579	2.39434
	0.9588	0.79333	0.9581	2.30064
	0.9592	0.85564	0.9592	2.4063
	0.9582	0.79167	0.9588	2.32057
	0.9604	0.85527	0.9588	2.40431
	0.9607	0.83665	0.9603	2.34848
	0.9615	0.84292	0.9607	2.45215
	0.9616	0.8337	0.9638	2.35247
	0.9626	0.83315	0.9643	2.46611
	0.963	0.83278	0.9617	2.25478
	0.9627	0.81785	0.9645	2.37241
	0.9639	0.82651	0.9636	2.29665
	0.964	0.83407	0.9623	2.30861
	0.9647	0.81877	0.965	2.29864
	0.9659	0.84255	0.9664	2.38038
	0.9655	0.81877	0.9661	2.27273
	0.9668	0.82024	0.9665	2.32456
	0.9669	0.82872	0.9652	2.2508
	0.9676	0.79923	0.9678	2.30263
	0.9677	0.82467	0.9692	2.31061
	0.9676	0.78816	0.9701	2.26675
	0.968	0.82965	0.9699	2.24681
	0.9693	0.80715	0.97	2.18501
	0.9698	0.8538	0.9703	2.19697
	0.9704	0.79849	0.9706	2.14912
	0.9704	0.85417	0.9707	2.17105
	0.9699	0.79204	0.9708	2.13118
	0.9719	0.86357	0.9703	2.17305
	0.9715	0.82983	0.973	2.14115
	0.9721	0.85288	0.974	2.22488
	0.9726	0.85103	0.9718	2.09928
	0.9733	0.86412	0.9726	2.16308
	0.9742	0.86154	0.9724	2.15112
	0.9745	0.87463	0.9728	2.20096
	0.9759	0.85675	0.9742	2.21691
	0.9754	0.87813	0.9764	2.26276
	0.9756	0.83094	0.9751	2.24482
	0.9779	0.88514	0.9771	2.2189
	0.9782	0.84403	0.977	2.27472
	0.978	0.84532	0.9769	2.187
	0.9777	0.81545	0.9784	2.26475
	0.9783	0.84237	0.9793	2.20694
	0.9796	0.83518	0.9803	2.24282
	0.9796	0.85878	0.9788	2.16707
	0.9799	0.82043	0.9788	2.18301
	0.9816	0.8608	0.983	2.189
	0.9807	0.82965	0.9825	2.22289
	0.981	0.83204	0.9819	2.07536
	0.9825	0.84845	0.9836	2.1571
	0.9827	0.85601	0.9839	2.0614
	0.9834	0.84052	0.9828	2.09131
	0.9839	0.85619	0.985	2.00758
	0.9845	0.83333	0.9869	2.09928
	0.9849	0.84993	0.9855	1.94438
	0.9842	0.82762	0.9867	1.98844
	0.9853	0.84532	0.9842	1.90869
	0.9873	0.86044	0.9844	1.93182
	0.9876	0.8597	0.9875	1.97209
	0.9879	0.82909	0.9872	1.9996
	0.9876	0.83979	0.9867	1.92484
	0.988	0.81103	0.9866	1.99561
	0.9878	0.85288	0.9903	1.95953
	0.9886	0.82264	0.9906	2.04545
	0.9902	0.88477	0.9903	1.87819
	0.9895	0.84366	0.9901	1.97967
	0.9914	0.86726	0.9909	1.8439
	0.9908	0.86597	0.9924	1.97528
	0.9921	0.84274	0.9909	1.82974
	0.9929	0.88145	0.9928	1.92065
	0.9916	0.83499	0.9919	1.85606
	0.9927	0.8597	0.9929	1.88437
	0.9935	0.87463	0.995	1.88078
	0.994	0.87297	0.9962	1.88656
	0.9952	0.87961	0.9943	1.813
	0.9951	0.87795	0.9951	1.80343
	0.9957	0.86209	0.9951	1.82237
	0.9963	0.88459	0.9968	1.79805
	0.9968	0.86117	0.9985	1.83453
	0.9969	0.88459	0.9977	1.76077
	0.997	0.8608	0.9982	1.75159
	0.9975	0.89915	0.9992	1.73206
	0.9996	0.88108	0.9994	1.72229
	0.9992	0.91759	0.9979	1.68301
	1.0012	0.85398	0.9997	1.69478
[truncated: 3,201 more rows]

## Sheet: Fig. 3
Fig. 3a	Specific Capacity	Voltage	Specific Capacity	Voltage		Fig. 3b	Specific Capacity	Voltage	Specific Capacity	Voltage		Fig. 3c	Voltage	Specific Capacity	Voltage	Specific Capacity		Wavelength	Absorbance	Absorbance	Absorbance	Absorbance	Absorbance	Absorbance	Absorbance	Absorbance		Wavelength	Absorbance	Absorbance	Absorbance	Absorbance	Absorbance	Absorbance	Absorbance	Absorbance		Wavelength	Absorbance	Absorbance	Absorbance	Absorbance	Absorbance	Absorbance	Absorbance	Absorbance		Fig. 3d	Raman Shift
	0	0.0889	0	0.0647			0	0.0876	0	0.0734			0.1146	0	1.2025	1275.2		190	1.64757	1.26687	1.97686	1.75452	1.76199	1.77054	1.27918	1.68556		190	1.64757	1.26687	1.97686	1.75452	1.76199	1.77054	1.27918	1.68556		190	1.64757	1.26687	4	3.328	3.12742	2.65003	1.27918	1.68556			1001.56
	0.87889	0.0991	1.30967	0.0771			1.66667	0.1019	1.74825	0.0876			0.1251	2.2	1.1922	1277.1		190.5	1.76172	1.43977	2.09544	1.90089	1.90044	1.91979	1.45046	1.83189		190.5	1.76172	1.43977	2.09544	1.90089	1.90044	1.91979	1.45046	1.83189		190.5	1.76172	1.43977	4	3.328	3.60382	2.8327	1.45046	1.83189			999.816
	1.56944	0.1118	2.13683	0.0898			2.06667	0.1152	2.16783	0.1007			0.1441	2.8	1.1823	1277.7		191	1.8604	1.5842	2.18731	2.01179	2.00636	2.04468	1.58444	1.95228		191	1.8604	1.5842	2.18731	2.01179	2.00636	2.04468	1.58444	1.95228		191	1.8604	1.5842	4	3.328	3.18612	2.90751	1.58444	1.95228			998.072
	2.63667	0.1251	2.89506	0.1022			2.6	0.1273	2.51748	0.1127			0.1611	4.2	1.1724	1278.8		191.5	1.93829	1.71052	2.27479	2.1084	2.09578	2.1524	1.70784	2.04954		191.5	1.93829	1.71052	2.27479	2.1084	2.09578	2.1524	1.70784	2.04954		191.5	1.93829	1.71052	4	3.328	3.43572	2.92216	1.70784	2.04954			996.328
	3.13889	0.1363	3.65329	0.1124			3.13333	0.1385	3.28671	0.1242			0.176	4.7	1.1609	1280.8		192	2.01056	1.83274	2.34615	2.19078	2.17434	2.26066	1.8192	2.13587		192	2.01056	1.83274	2.34615	2.19078	2.17434	2.26066	1.8192	2.13587		192	2.01056	1.83274	4	3.328	3.38498	3.11581	1.8192	2.13587			994.582
	3.82944	0.1468	4.20473	0.1242			3.53333	0.1506	3.70629	0.1351			0.1912	5.8	1.1491	1282.7		192.5	2.08639	1.95816	2.41469	2.27881	2.25635	2.36026	1.93043	2.21902		192.5	2.08639	1.95816	2.41469	2.27881	2.25635	2.36026	1.93043	2.21902		192.5	2.08639	1.95816	4	3.328	3.48872	3.16563	1.93043	2.21902			992.836
	4.89667	0.1605	4.96296	0.136			4.06667	0.163	4.05594	0.1465			0.2039	6.9	1.1392	1285.5		193	2.15468	2.07219	2.48215	2.35409	2.33737	2.45028	2.03251	2.29709		193	2.15468	2.07219	2.48215	2.35409	2.33737	2.45028	2.03251	2.29709		193	2.15468	2.07219	4	3.328	3.54035	3.20882	2.03251	2.29709			991.092
	5.58722	0.171	5.92798	0.1471			4.46667	0.1751	4.82517	0.158			0.2175	7.8	1.1293	1289.1		193.5	2.21518	2.1639	2.53592	2.42007	2.3866	2.51809	2.11453	2.36896		193.5	2.21518	2.1639	2.53592	2.42007	2.3866	2.51809	2.11453	2.36896		193.5	2.21518	2.1639	4	3.328	3.66514	3.27894	2.11453	2.36896			989.344
	6.27778	0.1812	6.47942	0.1583			5	0.1865	5.24476	0.1692			0.2299	8.9	1.1194	1294.4		194	2.26247	2.2341	2.58694	2.46841	2.4415	2.58065	2.18066	2.41579		194	2.26247	2.2341	2.58694	2.46841	2.4415	2.58065	2.18066	2.41579		194	2.26247	2.2341	4	3.328	3.67304	3.37446	2.18066	2.41579			987.598
	7.345	0.1946	7.65123	0.1716			5.73333	0.1974	5.66434	0.1809			0.243	9.7	1.1095	1301.6		194.5	2.30431	2.29501	2.61997	2.51424	2.48727	2.63048	2.24367	2.44827		194.5	2.30431	2.29501	2.61997	2.51424	2.48727	2.63048	2.24367	2.44827		194.5	2.30431	2.29501	4	3.328	3.73686	3.34118	2.24367	2.44827			985.852
	8.03556	0.2045	8.40946	0.1822			6.13333	0.2079	6.43357	0.1915			0.255	10.6	1.1002	1310.2		195	2.34644	2.35824	2.65854	2.55819	2.53608	2.68	2.3036	2.50484		195	2.34644	2.35824	2.65854	2.55819	2.53608	2.68	2.3036	2.50484		195	2.34644	2.35824	4	3.328	3.75413	3.4264	2.3036	2.50484			984.104
	8.91444	0.2166	9.16769	0.193			6.46667	0.2194	6.78322	0.2023			0.2668	11.4	1.0936	1318.5		195.5	2.38832	2.41075	2.6944	2.59635	2.57615	2.7227	2.35468	2.52999		195.5	2.38832	2.41075	2.6944	2.59635	2.57615	2.7227	2.35468	2.52999		195.5	2.38832	2.41075	4	3.328	3.75724	3.5001	2.35468	2.52999			982.355
	9.79333	0.2299	10.1327	0.2061			7.2	0.2306	7.2028	0.2126			0.2789	12.5	1.0874	1326.9		196	2.42166	2.45604	2.72236	2.63738	2.59868	2.76361	2.40894	2.53796		196	2.42166	2.45604	2.72236	2.63738	2.59868	2.76361	2.40894	2.53796		196	2.42166	2.45604	4	3.328	3.78959	3.60498	2.40894	2.53796			980.607
	10.7978	0.2423	10.7531	0.2175			7.6	0.2417	7.97203	0.2237			0.291	13.3	1.0828	1335.2		196.5	2.45384	2.49986	2.75275	2.66011	2.6318	2.78719	2.44634	2.55127		196.5	2.45384	2.49986	2.75275	2.66011	2.6318	2.78719	2.44634	2.55127		196.5	2.45384	2.49986	4	3.328	3.85698	3.5085	2.44634	2.55127			978.857
	11.4883	0.2532	11.6492	0.2299			8.13333	0.2532	8.32168	0.2343			0.3025	14.4	1.0778	1343.5		197	2.4982	2.54956	2.79428	2.7217	2.69871	2.8323	2.50489	2.56765		197	2.4982	2.54956	2.79428	2.7217	2.69871	2.8323	2.50489	2.56765		197	2.4982	2.54956	4	3.328	4	4	2.50489	2.56765			977.109
	12.1789	0.2631	12.4763	0.2408			8.53333	0.264	8.95105	0.2457			0.3139	15.6	1.0738	1352.2		197.5	2.52444	2.58486	2.81253	2.74836	2.71283	2.85299	2.53293	2.55118		197.5	2.52444	2.58486	2.81253	2.74836	2.71283	2.85299	2.53293	2.55118		197.5	2.52444	2.58486	4	3.328	4	4	2.53293	2.55118			975.359
	12.9322	0.2733	13.2346	0.2516			9.46667	0.2783	9.51049	0.2575			0.3245	16.1	1.0704	1360.8		198	2.54665	2.62275	2.83459	2.77363	2.74455	2.86918	2.56541	2.51964		198	2.54665	2.62275	2.83459	2.77363	2.74455	2.86918	2.56541	2.51964		198	2.54665	2.62275	4	3.328	4	4	2.56541	2.51964			973.609
	13.7483	0.2845	14.3374	0.2643			9.8	0.2898	10.0699	0.2718			0.335	17.2	1.0661	1369.1		198.5	2.57106	2.65458	2.85017	2.78253	2.7624	2.88582	2.59914	2.49758		198.5	2.57106	2.65458	2.85017	2.78253	2.7624	2.88582	2.59914	2.49758		198.5	2.57106	2.65458	4	3.328	4	4	2.59914	2.49758			971.859
	14.4389	0.2944	14.9578	0.2755			10.4	0.3	10.6993	0.2826			0.3449	18.1	1.0636	1377.4		199	2.59148	2.68098	2.86264	2.79788	2.77735	2.89725	2.62624	2.45776		199	2.59148	2.68098	2.86264	2.79788	2.77735	2.89725	2.62624	2.45776		199	2.59148	2.68098	4	3.328	4	4	2.62624	2.45776			970.109
	15.1922	0.3049	15.716	0.2854			10.7333	0.3105	11.2587	0.2932			0.3552	19.2	1.0602	1386		199.5	2.61209	2.71155	2.87883	2.81213	2.78996	2.90084	2.65837	2.39633		199.5	2.61209	2.71155	2.87883	2.81213	2.78996	2.90084	2.65837	2.39633		199.5	2.61209	2.71155	4	3.328	4	4	2.65837	2.39633			968.359
	15.8828	0.3152	16.4743	0.2956			11.4667	0.3208	11.8182	0.3037			0.3654	20	1.0571	1394.4		200	2.63152	2.73654	2.88695	2.8329	2.79713	2.90204	2.68594	2.33047		200	2.63152	2.73654	2.88695	2.8329	2.79713	2.90204	2.68594	2.33047		200	2.63152	2.73654	4	3.328	4	4	2.68594	2.33047			966.607
	16.7617	0.3273	17.4393	0.3077			11.8667	0.3307	12.2378	0.3143			0.3797	21.4	1.0552	1402.7		200.5	2.65744	2.75741	2.89461	2.84413	2.81116	2.8972	2.71167	2.25376		200.5	2.65744	2.75741	2.89461	2.84413	2.81116	2.8972	2.71167	2.25376		200.5	2.65744	2.75741	4	3.328	4	4	2.71167	2.25376			964.855
	17.4522	0.3378	18.1975	0.3183			12.2	0.3406	13.007	0.3248			0.3933	22.8	1.0521	1411.3		201	2.66865	2.78225	2.90188	2.85379	2.83102	2.88324	2.74156	2.16865		201	2.66865	2.78225	2.90188	2.85379	2.83102	2.88324	2.74156	2.16865		201	2.66865	2.78225	4	3.328	4	4	2.74156	2.16865			963.104
	18.4567	0.3505	19.1625	0.3319			13.3333	0.3539	13.4266	0.3353			0.406	24.2	1.0493	1419.7		201.5	2.68756	2.80778	2.89817	2.86494	2.83807	2.86117	2.76329	2.07439		201.5	2.68756	2.80778	2.89817	2.86494	2.83807	2.86117	2.76329	2.07439		201.5	2.68756	2.80778	4	3.328	4	4	2.76329	2.07439			961.352
	19.3356	0.3623	19.9208	0.3422			13.8667	0.3657	14.1958	0.3493			0.4184	25.8	1.0471	1428		202	2.70909	2.82801	2.90307	2.87237	2.85242	2.83438	2.78484	1.97853		202	2.70909	2.82801	2.90307	2.87237	2.85242	2.83438	2.78484	1.97853		202	2.70909	2.82801	4	3.328	4	4	2.78484	1.97853			959.598
	20.4028	0.3738	20.679	0.3521			14.6	0.3763	14.7552	0.362			0.429	27.2	1.0447	1436.6		202.5	2.72733	2.8474	2.8946	2.88038	2.85859	2.79374	2.80368	1.88346		202.5	2.72733	2.8474	2.8946	2.88038	2.85859	2.79374	2.80368	1.88346		202.5	2.72733	2.8474	4	3.328	4	4	2.80368	1.88346			957.846
	21.2817	0.3843	21.8508	0.3632			15.7333	0.388	15.7343	0.3738			0.4398	28.3	1.0419	1444.9		203	2.74447	2.86423	2.88557	2.88802	2.86284	2.74242	2.823	1.78761		203	2.74447	2.86423	2.88557	2.88802	2.86284	2.74242	2.823	1.78761		203	2.74447	2.86423	4	3.328	4	4	2.823	1.78761			956.092
	22.4744	0.3952	22.8158	0.3747			16.8667	0.3989	16.7133	0.384			0.4516	30.3	1.04	1453.3		203.5	2.75828	2.87923	2.86999	2.89699	2.87481	2.67961	2.8402	1.69655		203.5	2.75828	2.87923	2.86999	2.89699	2.87481	2.67961	2.8402	1.69655		203.5	2.75828	2.87923	4	3.328	4	4	2.8402	1.69655			954.338
	23.8556	0.4054	23.9187	0.3868			18.3333	0.4104	17.4825	0.3939			0.4631	32.5	1.0375	1461.6		204	2.77454	2.89358	2.84793	2.90236	2.87824	2.60147	2.85406	1.60827		204	2.77454	2.89358	2.84793	2.90236	2.87824	2.60147	2.85406	1.60827		204	2.77454	2.89358	4	3.328	4	4	2.85406	1.60827			952.584
	25.425	0.4172	25.4352	0.3976			19.8	0.4203	18.8112	0.4045			0.473	34.2	1.0351	1469.9		204.5	2.78943	2.90444	2.81795	2.90176	2.88689	2.51327	2.86688	1.52526		204.5	2.78943	2.90444	2.81795	2.90176	2.88689	2.51327	2.86688	1.52526		204.5	2.78943	2.90444	4	3.328	4	4	2.86688	1.52526			950.828
	27.5594	0.4274	27.0206	0.4076			21.8667	0.4311	20.5594	0.415			0.4829	36.4	1.0335	1478.3		205	2.80189	2.90737	2.78401	2.89687	2.89177	2.41322	2.8801	1.45024		205	2.80189	2.90737	2.78401	2.89687	2.89177	2.41322	2.8801	1.45024		205	2.80189	2.90737	4	3.328	4	4	2.8801	1.45024			949.074
	29.6311	0.4379	28.8817	0.4181			23.8667	0.4414	22.3077	0.4256			0.4938	38.9	1.0304	1486.6		205.5	2.81522	2.90119	2.74353	2.89392	2.89908	2.307	2.88888	1.38248		205.5	2.81522	2.90119	2.74353	2.89392	2.89908	2.307	2.88888	1.38248		205.5	2.81522	2.90119	4	3.328	4	4	2.88888	1.38248			947.318
	32.2678	0.4479	31.2253	0.4286			26.4667	0.4522	24.2657	0.4355			0.5049	41.9	1.0282	1494.9		206	2.82677	2.88105	2.69675	2.8769	2.88703	2.1957	2.89314	1.32085		206	2.82677	2.88105	2.69675	2.8769	2.88703	2.1957	2.89314	1.32085		206	2.82677	2.88105	4	3.328	4	4	2.89314	1.32085			945.562
	35.2183	0.4584	33.9136	0.4392			29.2667	0.4628	26.7832	0.4457			0.5155	45	1.0258	1503.6		206.5	2.83608	2.84281	2.64247	2.85305	2.87535	2.08038	2.88904	1.26817		206.5	2.83608	2.84281	2.64247	2.85305	2.87535	2.08038	2.88904	1.26817		206.5	2.83608	2.84281	4	3.328	4	4	2.88904	1.26817			943.807
	38.5456	0.4686	37.1533	0.4494			32.2	0.473	29.3007	0.4566			0.5263	48.3	1.0242	1511.9		207	2.86284	2.79189	2.60166	2.81695	2.86011	1.96903	2.89886	1.22427		207	2.86284	2.79189	2.60166	2.81695	2.86011	1.96903	2.89886	1.22427		207	2.86284	2.79189	4	3.328	4	4	2.89886	1.22427			942.051
	42.1867	0.4789	40.0483	0.4593			35.3333	0.4829	32.7972	0.4668			0.5362	51.7	1.0211	1520.2		207.5	2.87639	2.69978	2.5364	2.78878	2.87877	1.85679	2.86925	1.19159		207.5	2.87639	2.69978	2.5364	2.78878	2.87877	1.85679	2.86925	1.19159		207.5	2.87639	2.69978	4	3.328	4	4	2.86925	1.19159			940.293
	46.0161	0.4894	43.6327	0.4693			38.1333	0.4931	36.0839	0.477			0.5468	55.3	1.0183	1528.6		208	2.87935	2.57605	2.4659	2.70252	2.81955	1.74493	2.81159	1.16458		208	2.87935	2.57605	2.4659	2.70252	2.81955	1.74493	2.81159	1.16458		208	2.87935	2.57605	4	3.328	4	4	2.81159	1.16458			938.535
	50.2222	0.4993	47.0792	0.4792			42.2	0.5034	39.2308	0.4872			0.5576	59.2	1.0168	1537.2		208.5	2.88598	2.42321	2.3901	2.59327	2.73826	1.63656	2.71895	1.14803		208.5	2.88598	2.42321	2.3901	2.59327	2.73826	1.63656	2.71895	1.14803		208.5	2.88598	2.42321	4	3.328	4	4	2.71895	1.14803			936.777
	54.3656	0.5096	51.1461	0.4897			45.5333	0.5136	42.7273	0.4972			0.5675	63.3	1.0134	1545.5		209	2.89264	2.24776	2.31452	2.46574	2.63973	1.53372	2.59449	1.14206		209	2.89264	2.24776	2.31452	2.46574	2.63973	1.53372	2.59449	1.14206		209	2.89264	2.24776	4	3.328	4	4	2.59449	1.14206			935.02
	58.9483	0.5198	54.9372	0.4996			49.6	0.5238	46.5734	0.5077			0.5784	68.1	1.0093	1554.1		209.5	2.89328	2.06317	2.23648	2.33291	2.52087	1.43234	2.44648	1.14546		209.5	2.89328	2.06317	2.23648	2.33291	2.52087	1.43234	2.44648	1.14546		209.5	2.89328	2.06317	4	3.328	4	4	2.44648	1.14546			933.262
	63.6567	0.5297	58.9352	0.5102			53.3333	0.5341	49.9301	0.5176			0.5886	72.2	1.0068	1562.5		210	2.88436	1.87615	2.15914	2.20028	2.39937	1.33115	2.27799	1.15785		210	2.88436	1.87615	2.15914	2.20028	2.39937	1.33115	2.27799	1.15785		210	2.88436	1.87615	4	3.328	4	4	2.27799	1.15785			931.502
	67.9883	0.5399	63.002	0.5204			57.6	0.544	53.986	0.5276			0.5992	77	1.0031	1570.8		210.5	2.85781	1.68882	2.08269	2.06919	2.27123	1.23338	2.10449	1.17822		210.5	2.85781	1.68882	2.08269	2.06919	2.27123	1.23338	2.10449	1.17822		210.5	2.85781	1.68882	4	3.328	4	4	2.10449	1.17822			929.744
	72.6967	0.5502	67	0.5303			61.2667	0.5539	58.042	0.5381			0.6091	82.2	0.9997	1579.4		211	2.80455	1.51213	2.01068	1.94488	2.14991	1.14116	1.93426	1.20594		211	2.80455	1.51213	2.01068	1.94488	2.14991	1.14116	1.93426	1.20594		211	2.80455	1.51213	4	3.328	4	4	1.93426	1.20594			927.984
	76.9028	0.5601	70.86	0.5403			65.7333	0.5641	61.958	0.548			0.619	86.4	0.9954	1587.7		211.5	2.71794	1.35108	1.94162	1.82651	2.02879	1.05663	1.77161	1.2422		211.5	2.71794	1.35108	1.94162	1.82651	2.02879	1.05663	1.77161	1.2422		211.5	2.71794	1.35108	4	3.328	4	4	1.77161	1.2422			926.225
	81.0461	0.5703	74.858	0.5502			69.6	0.5741	65.8042	0.5579			0.6292	91.4	0.9907	1596.1		212	2.59924	1.20688	1.87559	1.71524	1.91138	0.98224	1.61598	1.28766		212	2.59924	1.20688	1.87559	1.71524	1.91138	0.98224	1.61598	1.28766		212	2.59924	1.20688	4	3.328	4	4	1.61598	1.28766			924.463
	85.2522	0.5802	78.5113	0.5604			73.4667	0.584	69.7203	0.5682			0.6395	96.1	0.9848	1604.4		212.5	2.45044	1.07538	1.81212	1.609	1.7989	0.91373	1.46852	1.3435		212.5	2.45044	1.07538	1.81212	1.609	1.7989	0.91373	1.46852	1.3435		212.5	2.45044	1.07538	4	3.328	4	4	1.46852	1.3435			922.703
	88.3911	0.5902	82.3024	0.5709			77.7333	0.5939	73.4266	0.5781			0.6506	100.6	0.9786	1612.7		213	2.28277	0.95794	1.7491	1.50901	1.69098	0.85029	1.32973	1.40729		213	2.28277	0.95794	1.7491	1.50901	1.69098	0.85029	1.32973	1.40729		213	2.28277	0.95794	4	3.328	3.90259	4	1.32973	1.40729			920.941
	92.5972	0.6007	85.6111	0.5812			81.6667	0.6038	77.0629	0.5883			0.6605	105	0.969	1621.1		213.5	2.10881	0.85216	1.68543	1.41523	1.58932	0.79148	1.20092	1.47424		213.5	2.10881	0.85216	1.68543	1.41523	1.58932	0.79148	1.20092	1.47424		213.5	2.10881	0.85216	4	3.328	3.55006	4	1.20092	1.47424			919.18
	96.2383	0.6109	88.4372	0.5911			84.6	0.6137	80.7692	0.5982			0.6714	108.9	0.9582	1628		214	1.93305	0.75527	1.62177	1.3288	1.49403	0.7365	1.08231	1.54685		214	1.93305	0.75527	1.62177	1.3288	1.49403	0.7365	1.08231	1.54685		214	1.93305	0.75527	4	3.328	3.3231	4	1.08231	1.54685			917.418
	98.6867	0.6209	91.8837	0.6013			87.5333	0.6237	83.8461	0.6082			0.6813	112.8	0.9482	1634.4		214.5	1.75457	0.66211	1.56033	1.2465	1.40091	0.68494	0.97251	1.62163		214.5	1.75457	0.66211	1.56033	1.2465	1.40091	0.68494	0.97251	1.62163		214.5	1.75457	0.66211	4	3.328	3.0979	3.76725	0.97251	1.62163			915.656
	101.637	0.6311	94.7788	0.6119			90.3333	0.6336	87.2028	0.6184			0.6916	116.1	0.9377	1640		215	1.58257	0.57516	1.50283	1.16972	1.31561	0.63801	0.87434	1.6984		215	1.58257	0.57516	1.50283	1.16972	1.31561	0.63801	0.87434	1.6984		215	1.58257	0.57516	4	3.328	2.90892	3.48274	0.87434	1.6984			913.895
	104.086	0.641	97.2602	0.6218			92.9333	0.6435	89.9301	0.6289			0.7015	119.2	0.9269	1644.4		215.5	1.41897	0.49726	1.44891	1.10003	1.23786	0.59628	0.78891	1.77641		215.5	1.41897	0.49726	1.44891	1.10003	1.23786	0.59628	0.78891	1.77641		215.5	1.41897	0.49726	4	3.328	2.74117	3.27494	0.78891	1.77641			912.131
	106.848	0.6516	99.7417	0.6317			95.3333	0.654	92.7972	0.6395			0.712	123.1	0.9163	1648.6		216	1.26849	0.42751	1.39936	1.03411	1.16639	0.55794	0.71591	1.85471		216	1.26849	0.42751	1.39936	1.03411	1.16639	0.55794	0.71591	1.85471		216	1.26849	0.42751	4	3.328	2.58132	3.06961	0.71591	1.85471			910.367
	109.296	0.6615	102.223	0.6416			97.4	0.6643	95.9441	0.65			0.7226	126.4	0.9058	1652.5		216.5	1.14064	0.36694	1.3532	0.97381	1.10077	0.52218	0.65255	1.93478		216.5	1.14064	0.36694	1.3532	0.97381	1.10077	0.52218	0.65255	1.93478		216.5	1.14064	0.36694	4	3.328	2.43403	2.89343	0.65255	1.93478			908.604
	111.431	0.6714	105.118	0.6522			99.4	0.6745	98.042	0.6599			0.7334	129.7	0.8959	1655.5		217	1.03217	0.31619	1.31044	0.91893	1.04126	0.48935	0.5955	2.01761		217	1.03217	0.31619	1.31044	0.91893	1.04126	0.48935	0.5955	2.01761		217	1.03217	0.31619	4	3.328	2.2989	2.72717	0.5955	2.01761			906.84
	113.502	0.6819	108.013	0.6627			101.467	0.6847	100.559	0.6699			0.7446	133.3	0.8859	1658.3		217.5	0.93489	0.27342	1.26966	0.86947	0.98774	0.45936	0.54441	2.10196		217.5	0.93489	0.27342	1.26966	0.86947	0.98774	0.45936	0.54441	2.10196		217.5	0.93489	0.27342	4	3.328	2.1774	2.57727	0.54441	2.10196			905.074
	115.574	0.6934	110.495	0.6729			102.933	0.6947	102.937	0.6801			0.7545	136.7	0.8757	1661.1		218	0.84483	0.23594	1.2301	0.82504	0.93909	0.43241	0.49791	2.1862		218	0.84483	0.23594	1.2301	0.82504	0.93909	0.43241	0.49791	2.1862		218	0.84483	0.23594	4	3.328	2.06861	2.44009	0.49791	2.1862			903.311
	117.708	0.7043	113.183	0.6832			104.8	0.7052	105.804	0.6906			0.765	140	0.8658	1664.1		218.5	0.76277	0.20162	1.19145	0.7848	0.89462	0.40848	0.45762	2.2716		218.5	0.76277	0.20162	1.19145	0.7848	0.89462	0.40848	0.45762	2.2716		218.5	0.76277	0.20162	4	3.328	1.96994	2.31975	0.45762	2.2716			901.545
	119.592	0.7142	115.665	0.6937			106.6	0.7164	108.112	0.7009			0.7756	143.9	0.8552	1667.7		219	0.68625	0.16993	1.1536	0.74761	0.8528	0.38741	0.42243	2.35248		219	0.68625	0.16993	1.1536	0.74761	0.8528	0.38741	0.42243	2.35248		219	0.68625	0.16993	4	3.328	1.87772	2.21146	0.42243	2.35248			899.779
	121.161	0.7244	118.491	0.7036			107.933	0.7269	110.699	0.7108			0.7861	147.5	0.8453	1673		219.5	0.617	0.14144	1.11735	0.71312	0.81461	0.36787	0.3917	2.42847		219.5	0.617	0.14144	1.11735	0.71312	0.81461	0.36787	0.3917	2.42847		219.5	0.617	0.14144	4	3.328	1.79421	2.11327	0.3917	2.42847			898.014
	122.919	0.7353	122.144	0.7142			109.4	0.7377	113.357	0.7207			0.7966	151.4	0.8379	1681.4		220	0.55493	0.11598	1.08192	0.68146	0.77955	0.34953	0.36464	2.50082		220	0.55493	0.11598	1.08192	0.68146	0.77955	0.34953	0.36464	2.50082		220	0.55493	0.11598	4	3.328	1.71914	2.02471	0.36464	2.50082			896.246
	124.677	0.7455	125.246	0.725			111.267	0.7492	115.734	0.7312			0.8075	155.6	0.8354	1690		220.5	0.49991	0.09326	1.04812	0.65228	0.74728	0.33256	0.34123	2.56589		220.5	0.49991	0.09326	1.04812	0.65228	0.74728	0.33256	0.34123	2.56589		220.5	0.49991	0.09326	4	3.328	1.65248	1.94185	0.34123	2.56589			894.48
	126.246	0.7563	128.83	0.7349			112.733	0.7604	119.021	0.7418			0.8177	160	0.8351	1698.3		221	0.45177	0.07321	1.01526	0.62553	0.71758	0.31708	0.32107	2.62793		221	0.45177	0.07321	1.01526	0.62553	0.71758	0.31708	0.32107	2.62793		221	0.45177	0.07321	4	3.328	1.59483	1.86738	0.32107	2.62793			892.713
	127.941	0.7672	132.277	0.7449			114	0.7703	122.098	0.7523			0.8289	164.5	0.8354	1706.9		221.5	0.41071	0.056	0.98407	0.60102	0.69052	0.3027	0.3035	2.68291		221.5	0.41071	0.056	0.98407	0.60102	0.69052	0.3027	0.3035	2.68291		221.5	0.41071	0.056	4	3.328	1.54241	1.80113	0.3035	2.68291			890.945
	129.511	0.7777	136.688	0.7554			115.133	0.7802	125.455	0.7622			0.8391	169.2	0.8357	1715.3		222	0.37527	0.04122	0.95373	0.57917	0.66642	0.28972	0.28854	2.73217		222	0.37527	0.04122	0.95373	0.57917	0.66642	0.28972	0.28854	2.73217		222	0.37527	0.04122	4	3.328	1.49752	1.74307	0.28854	2.73217			889.178
	130.954	0.7876	141.1	0.7653			116.8	0.7917	128.531	0.7722			0.849	174.2	0.836	1723.9		222.5	0.34481	0.02876	0.92487	0.55982	0.64485	0.27824	0.27585	2.77712		222.5	0.34481	0.02876	0.92487	0.55982	0.64485	0.27824	0.27585	2.77712		222.5	0.34481	0.02876	4	3.328	1.45908	1.69207	0.27585	2.77712			887.408
	132.649	0.7985	145.511	0.7756			118.267	0.8032	132.448	0.7827			0.8599	179.7	0.8354	1732.2		223	0.31865	0.01791	0.89751	0.5425	0.62543	0.26792	0.26495	2.80674		223	0.31865	0.01791	0.89751	0.5425	0.62543	0.26792	0.26495	2.80674		223	0.31865	0.01791	4	3.328	1.42631	1.64978	0.26495	2.80674			885.641
	134.219	0.81	150.474	0.7855			119.933	0.8149	136.504	0.7926			0.8707	185.9	0.8351	1740.5		223.5	0.29652	0.00862	0.87177	0.52701	0.60792	0.25888	0.25589	2.83292		223.5	0.29652	0.00862	0.87177	0.52701	0.60792	0.25888	0.25589	2.83292		223.5	0.29652	0.00862	4	3.328	1.39819	1.61404	0.25589	2.83292			883.871
	135.663	0.8202	155.644	0.7957			121.267	0.8252	140.21	0.8025			0.881	192	0.8348	1749.1		224	0.27748	0.000897	0.84671	0.5133	0.59264	0.25078	0.24818	2.86032		224	0.27748	0.000897	0.84671	0.5133	0.59264	0.25078	0.24818	2.86032		224	0.27748	0.000897	4	3.328	1.37459	1.58511	0.24818	2.86032			882.102
	137.232	0.8307	161.227	0.8059			122.733	0.837	144.266	0.8125			0.8909	198.6	0.8348	1757.8		224.5	0.26121	-0.00551	0.82328	0.50102	0.57918	0.24358	0.24174	2.87725		224.5	0.26121	-0.00551	0.82328	0.50102	0.57918	0.24358	0.24174	2.87725		224.5	0.26121	-0.00551	4	3.26513	1.35599	1.56349	0.24174	2.87725			880.332
	138.613	0.841	166.948	0.8156			124.2	0.8478	149.091	0.8224			0.9011	205.6	0.8335	1766.1		225	0.24694	-0.01065	0.80095	0.4904	0.56771	0.23723	0.23625	2.88982		225	0.24694	-0.01065	0.80095	0.4904	0.56771	0.23723	0.23625	2.88982		225	0.24694	-0.01065	4	3.27845	1.3431	1.5487	0.23625	2.88982			878.561
	140.183	0.8509	172.532	0.8258			125.867	0.8587	154.196	0.8323			0.911	212.2	0.8335	1774.7		225.5	0.23484	-0.01492	0.77985	0.48131	0.55779	0.23188	0.2317	2.89241		225.5	0.23484	-0.01492	0.77985	0.48131	0.55779	0.23188	0.2317	2.89241		225.5	0.23484	-0.01492	4	3.23824	1.33637	1.54055	0.2317	2.89241			876.791
	141.941	0.8611	178.46	0.8345			127.733	0.8698	159.021	0.8425			0.9213	220	0.8317	1783.3		226	0.22409	-0.01838	0.75964	0.47347	0.54932	0.22725	0.22776	2.89605		226	0.22409	-0.01838	0.75964	0.47347	0.54932	0.22725	0.22776	2.89605		226	0.22409	-0.01838	4	3.267	1.33467	1.53838	0.22776	2.89605			875.02
	143.51	0.8723	184.181	0.8444			129.4	0.8819	164.056	0.8525			0.9312	227.8	0.8314	1791.7		226.5	0.21445	-0.02113	0.73971	0.46681	0.54231	0.22314	0.22436	2.89123		226.5	0.21445	-0.02113	0.73971	0.46681	0.54231	0.22314	0.22436	2.89123		226.5	0.21445	-0.02113	4	3.328	1.33796	1.54245	0.22436	2.89123			873.248
	145.079	0.8828	189.902	0.8524			131.067	0.8931	169.301	0.8627			0.9411	235.6	0.8292	1800		227	0.20586	-0.02331	0.72024	0.46161	0.53683	0.21964	0.22136	2.88508		227	0.20586	-0.02331	0.72024	0.46161	0.53683	0.21964	0.22136	2.88508		227	0.20586	-0.02331	4	3.328	1.34588	1.55211	0.22136	2.88508			871.477
	146.963	0.8937	195.83	0.8614			132.933	0.9042	175.105	0.8723			0.9513	243.9	0.828	1808.3		227.5	0.198	-0.02496	0.70172	0.45766	0.53297	0.21662	0.21858	2.86793		227.5	0.198	-0.02496	0.70172	0.45766	0.53297	0.21662	0.21858	2.86793		227.5	0.198	-0.02496	4	3.328	1.35834	1.5677	0.21858	2.86793			869.705
	148.721	0.9039	201.62	0.8695			134.6	0.9154	180.979	0.8822			0.961	252.5	0.8261	1816.7		228	0.19082	-0.02605	0.68393	0.45493	0.53046	0.21414	0.21604	2.84951		228	0.19082	-0.02605	0.68393	0.45493	0.53046	0.21414	0.21604	2.84951		228	0.19082	-0.02605	4	3.328	1.37603	1.59109	0.21604	2.84951			867.932
	150.478	0.9144	207.548	0.8779			136.4	0.9262	186.993	0.8921			0.9709	260.9	0.8249	1825		228.5	0.18432	-0.02673	0.66656	0.45348	0.52924	0.21214	0.21377	2.82917		228.5	0.18432	-0.02673	0.66656	0.45348	0.52924	0.21214	0.21377	2.82917		228.5	0.18432	-0.02673	4	3.328	1.39823	1.62224	0.21377	2.82917			866.158
	152.362	0.9247	213.476	0.8865			138.067	0.9371	192.797	0.9014			0.9811	269.2	0.8233	1833.3		229	0.17828	-0.02681	0.64976	0.45309	0.52935	0.21076	0.21169	2.79976		229	0.17828	-0.02681	0.64976	0.45309	0.52935	0.21076	0.21169	2.79976		229	0.17828	-0.02681	4	3.328	1.42505	1.66114	0.21169	2.79976			864.385
	154.433	0.9352	219.197	0.8949			139.933	0.947	198.601	0.9107			0.9913	276.7	0.8221	1841.7		229.5	0.17257	-0.02652	0.63439	0.45377	0.53148	0.20982	0.20974	2.78387		229.5	0.17257	-0.02652	0.63439	0.45377	0.53148	0.20982	0.20974	2.78387		229.5	0.17257	-0.02652	4	3.328	1.459	1.71132	0.20974	2.78387			862.611
	156.756	0.9458	224.988	0.902			141.6	0.9579	204.476	0.9185			1.0016	283.9	0.819	1850		230	0.16713	-0.02592	0.61978	0.45531	0.5339	0.20942	0.2077	2.74222		230	0.16713	-0.02592	0.61978	0.45531	0.5339	0.20942	0.2077	2.74222		230	0.16713	-0.02592	4	3.328	1.4975	1.76294	0.2077	2.74222			860.838
	158.828	0.9557	230.916	0.9095			143.467	0.9687	210.28	0.9256			1.0118	289.5	0.8174	1858.3		230.5	0.1619	-0.02499	0.6052	0.45786	0.53754	0.20939	0.20575	2.68432		230.5	0.1619	-0.02499	0.6052	0.45786	0.53754	0.20939	0.20575	2.68432		230.5	0.1619	-0.02499	4	3.328	1.5421	1.82154	0.20575	2.68432			859.064
	161.088	0.9659	236.637	0.916			145.333	0.9796	216.294	0.9343			1.0217	294.2	0.8152	1866.7		231	0.15695	-0.02392	0.59085	0.46151	0.54267	0.20966	0.20381	2.62621		231	0.15695	-0.02392	0.59085	0.46151	0.54267	0.20966	0.20381	2.62621		231	0.15695	-0.02392	4	3.328	1.59201	1.88466	0.20381	2.62621			857.289
	163.724	0.9758	242.358	0.9234			147.133	0.9904	222.098	0.9405			1.0316	298.4	0.8125	1875		231.5	0.15211	-0.02263	0.57694	0.4661	0.5489	0.21031	0.20176	2.564		231.5	0.15211	-0.02263	0.57694	0.4661	0.5489	0.21031	0.20176	2.564		231.5	0.15211	-0.02263	4	3.328	1.64451	1.95369	0.20176	2.564			855.514
	166.487	0.9861	248.148	0.9309			148.8	1.0006	227.972	0.9464			1.0416	301.4	0.81	1883.3		232	0.14732	-0.0211	0.56314	0.47161	0.55634	0.21134	0.19982	2.4917		232	0.14732	-0.0211	0.56314	0.47161	0.55634	0.21134	0.19982	2.4917		232	0.14732	-0.0211	4	3.328	1.69886	2.02718	0.19982	2.4917			853.738
	169.437	0.996	253.869	0.9365			150.667	1.0115	233.986	0.9535			1.053	305.3	0.8072	1891.7		232.5	0.14251	-0.01942	0.54993	0.47812	0.56489	0.21273	0.19781	2.41878		232.5	0.14251	-0.01942	0.54993	0.47812	0.56489	0.21273	0.19781	2.41878		232.5	0.14251	-0.01942	4	3.328	1.75629	2.10614	0.19781	2.41878			851.961
	170.693	1	259.59	0.943			152.533	1.0227	239.79	0.9597			1.0633	309.2	0.8038	1900		233	0.13765	-0.01764	0.53727	0.4854	0.57409	0.21433	0.19565	2.34507		233	0.13765	-0.01764	0.53727	0.4854	0.57409	0.21433	0.19565	2.34507		233	0.13765	-0.01764	4	3.328	1.81929	2.19415	0.19565	2.34507			850.186
	--	--	265.38	0.9501			154.4	1.0335	245.594	0.9672			1.0738	313.1	0.8013	1908.3		233.5	0.13295	-0.01558	0.52533	0.49334	0.58413	0.21614	0.19378	2.26592		233.5	0.13295	-0.01558	0.52533	0.49334	0.58413	0.21614	0.19378	2.26592		233.5	0.13295	-0.01558	4	3.328	1.88662	2.28554	0.19378	2.26592			848.408
	0	0.8952	271.102	0.956			156.267	1.044	251.469	0.9727			1.0843	317.8	0.7982	1916.7		234	0.1281	-0.01339	0.51386	0.502	0.59499	0.21836	0.19189	2.18562		234	0.1281	-0.01339	0.51386	0.502	0.59499	0.21836	0.19189	2.18562		234	0.1281	-0.01339	4	3.328	1.96094	2.39049	0.19189	2.18562			846.631
	1.06722	0.8828	276.823	0.9634			158.267	1.0549	257.273	0.9783			1.0946	323.4	0.7942	1925		234.5	0.12353	-0.01115	0.50305	0.51131	0.60679	0.22091	0.19001	2.10319		234.5	0.12353	-0.01115	0.50305	0.51131	0.60679	0.22091	0.19001	2.10319		234.5	0.12353	-0.01115	4	3.328	2.03959	2.50562	0.19001	2.10319			844.854
	1.75778	0.8683	282.613	0.9703			159.933	1.0648	263.077	0.9851			1.1045	330.9	0.7901	1933.3		235	0.11896	-0.0086	0.4924	0.52137	0.61937	0.2238	0.18827	2.01559		235	0.11896	-0.0086	0.4924	0.52137	0.61937	0.2238	0.18827	2.01559		235	0.11896	-0.0086	4	3.328	2.1216	2.62818	0.18827	2.01559			843.076
	2.44833	0.8565	288.541	0.9774			162	1.076	268.881	0.991			1.1138	339.2	0.7852	1941.7		235.5	0.11457	-0.00611	0.48217	0.53201	0.63257	0.22685	0.18638	1.9247		235.5	0.11457	-0.00611	0.48217	0.53201	0.63257	0.22685	0.18638	1.9247		235.5	0.11457	-0.00611	4	3.328	2.20792	2.75841	0.18638	1.9247			841.299
	3.13889	0.8456	294.469	0.9854			164	1.0859	274.755	0.9972			1.1209	347.5	0.7808	1950		236	0.1105	-0.00357	0.47225	0.54305	0.64659	0.23007	0.18455	1.83461		236	0.1105	-0.00357	0.47225	0.54305	0.64659	0.23007	0.18455	1.83461		236	0.1105	-0.00357	4	3.328	2.2938	2.8913	0.18455	1.83461			839.52
	3.82944	0.8345	300.19	0.9929			165.667	1.0961	280.559	1.0041			1.1277	356.2	0.7756	1958.3		236.5	0.10643	-0.00112	0.4625	0.55481	0.66157	0.23345	0.18274	1.74481		236.5	0.10643	-0.00112	0.4625	0.55481	0.66157	0.23345	0.18274	1.74481		236.5	0.10643	-0.00112	4	3.328	2.38269	3.04303	0.18274	1.74481			837.74
	4.52	0.8242	305.015	1			168.267	1.1067	286.573	1.013			1.1339	364.5	0.7694	1966.7		237	0.10241	0.00146	0.45251	0.56697	0.67743	0.23699	0.18111	1.65508		237	0.10241	0.00146	0.45251	0.56697	0.67743	0.23699	0.18111	1.65508		237	0.10241	0.00146	4	3.328	2.48146	3.20947	0.18111	1.65508			835.961
	5.21056	0.8131	--	--			170.467	1.1166	292.378	1.0208			1.138	372.8	0.7629	1975.3		237.5	0.09845	0.00408	0.44272	0.58	0.69425	0.24058	0.17939	1.56925		237.5	0.09845	0.00408	0.44272	0.58	0.69425	0.24058	0.17939	1.56925		237.5	0.09845	0.00408	4	3.328	2.57975	3.38025	0.17939	1.56925			834.182
	6.08944	0.8007	0	0.9408			173.667	1.1271	297.622	1.0307			1.1439	381.2	0.756	1983.9		238	0.09462	0.00684	0.43324	0.59357	0.7118	0.24434	0.17786	1.48667		238	0.09462	0.00684	0.43324	0.59357	0.7118	0.24434	0.17786	1.48667		238	0.09462	0.00684	4	3.328	2.67874	3.59367	0.17786	1.48667			832.4
	6.78	0.7901	2.27469	0.9306			177.133	1.1374	303.077	1.0409			1.1485	389.5	0.7477	1992.2		238.5	0.09083	0.0096	0.4242	0.60762	0.72962	0.24814	0.17637	1.40724		238.5	0.09083	0.0096	0.4242	0.60762	0.72962	0.24814	0.17637	1.40724		238.5	0.09083	0.0096	4	3.328	2.78112	3.82291	0.17637	1.40724			830.619
	7.65889	0.7771	4.61831	0.9203			182.733	1.1464	307.552	1.0515			1.1535	397.8	0.7384	2000.6		239	0.08704	0.0123	0.41547	0.62195	0.74795	0.25198	0.17484	1.32923		239	0.08704	0.0123	0.41547	0.62195	0.74795	0.25198	0.17484	1.32923		239	0.08704	0.0123	4	3.328	2.89069	4	0.17484	1.32923			828.84
	8.34944	0.7669	8.06481	0.9104			186.2	1.1501	312.028	1.0614			1.1572	406.4	0.7281	2009.2		239.5	0.08349	0.01508	0.40696	0.63674	0.76689	0.25608	0.17344	1.25239		239.5	0.08349	0.01508	0.40696	0.63674	0.76689	0.25608	0.17344	1.25239		239.5	0.08349	0.01508	4	3.328	2.9922	4	0.17344	1.25239			827.059
	9.41667	0.756	12.6142	0.8996			--	--	316.853	1.0716			1.1619	414.8	0.7182	2016.4		240	0.08008	0.01791	0.39857	0.65129	0.7856	0.26026	0.17203	1.17578		240	0.08008	0.01791	0.39857	0.65129	0.7856	0.26026	0.17203	1.17578		240	0.08008	0.01791	4	3.328	3.10878	4	0.17203	1.17578			825.275
	10.2956	0.743	17.7839	0.8896			0	1.0595	322.098	1.0819			1.1668	423.4	0.7083	2022.8		240.5	0.07669	0.02078	0.39017	0.6663	0.80486	0.26445	0.17065	1.09977		240.5	0.07669	0.02078	0.39017	0.6663	0.80486	0.26445	0.17065	1.09977		240.5	0.07669	0.02078	4	3.328	3.23226	4	0.17065	1.09977			823.494
	11.1744	0.7315	23.3673	0.8797			1.26667	1.045	327.902	1.0909			1.1708	431.7	0.6981	2029.2		241	0.07341	0.02371	0.382	0.68147	0.82457	0.26886	0.16932	1.02517		241	0.07341	0.02371	0.382	0.68147	0.82457	0.26886	0.16932	1.02517		241	0.07341	0.02371	4	3.328	3.35817	4	0.16932	1.02517			821.711
	12.1789	0.7185	28.7438	0.8695			1.66667	1.0338	333.776	1.0974			1.173	440.1	0.6875	2035.3		241.5	0.07028	0.02659	0.37396	0.69694	0.84445	0.2733	0.16797	0.95285		241.5	0.07028	0.02659	0.37396	0.69694	0.84445	0.2733	0.16797	0.95285		241.5	0.07028	0.02659	4	3.328	3.50918	4	0.16797	0.95285			819.928
	13.2461	0.708	34.465	0.8608			2.2	1.0211	339.58	1.1014			1.1767	448.4	0.6773	2040.3		242	0.06718	0.02953	0.36599	0.71249	0.86413	0.27778	0.16676	0.88284		242	0.06718	0.02953	0.36599	0.71249	0.86413	0.27778	0.16676	0.88284		242	0.06718	0.02953	4	3.328	3.69307	4	0.16676	0.88284			818.145
	14.125	0.6962	40.1862	0.8512			2.93333	1.0056	345.385	1.1073			1.1789	457	0.6671	2046.7		242.5	0.06425	0.03231	0.35832	0.72792	0.88399	0.28208	0.16553	0.81693		242.5	0.06425	0.03231	0.35832	0.72792	0.88399	0.28208	0.16553	0.81693		242.5	0.06425	0.03231	4	3.328	3.89051	4	0.16553	0.81693			816.361
	15.0039	0.6838	45.9763	0.8419			3.53333	0.9957	351.259	1.1122			1.1811	465.3	0.6565	2051.7		243	0.0615	0.03505	0.3509	0.74317	0.9032	0.28646	0.1644	0.7548		243	0.0615	0.03505	0.3509	0.74317	0.9032	0.28646	0.1644	0.7548		243	0.0615	0.03505	4	3.328	4	4	0.1644	0.7548			814.578
	16.0083	0.6723	51.6975	0.8329			4.26667	0.9842	357.063	1.1163			1.1826	473.9	0.6457	2057		243.5	0.05883	0.03773	0.34355	0.75842	0.92266	0.29079	0.16342	0.69595		243.5	0.05883	0.03773	0.34355	0.75842	0.92266	0.29079	0.16342	0.69595		243.5	0.05883	0.03773	4	3.328	4	4	0.16342	0.69595			812.793
	16.8872	0.6618	57.4187	0.8224			5	0.9718	362.867	1.1212			1.1848	482.3	0.6357	2062		244	0.05647	0.04031	0.3365	0.77326	0.94168	0.29495	0.16255	0.63997		244	0.05647	0.04031	0.3365	0.77326	0.94168	0.29495	0.16255	0.63997		244	0.05647	0.04031	4	3.328	4	4	0.16255	0.63997			811.008
	17.7661	0.6519	63.3467	0.8125			5.73333	0.9591	368.741	1.125			1.1857	490.6	0.6258	2068.4		244.5	0.0542	0.04293	0.32953	0.78815	0.9606	0.29907	0.16167	0.58675		244.5	0.0542	0.04293	0.32953	0.78815	0.9606	0.29907	0.16167	0.58675		244.5	0.0542	0.04293	4	3.328	4	4	0.16167	0.58675			809.223
	18.8333	0.6416	68.7232	0.8025			6.46667	0.9461	374.545	1.1284			1.1876	499	0.6147	2074.2		245	0.05214	0.04546	0.32253	0.80222	0.97875	0.30292	0.16091	0.53764		245	0.05214	0.04546	0.32253	0.80222	0.97875	0.30292	0.16091	0.53764		245	0.05214	0.04546	4	3.328	4	4	0.16091	0.53764			807.438
	19.7122	0.6317	74.4444	0.7929			7.4	0.9349	380.35	1.1324			1.1876	507.6	0.6044	2080.9		245.5	0.05019	0.04773	0.31595	0.81529	0.99599	0.3064	0.16021	0.49196		245.5	0.05019	0.04773	0.31595	0.81529	0.99599	0.3064	0.16021	0.49196		245.5	0.05019	0.04773	4	3.328	4	4	0.16021	0.49196			805.65
	20.7167	0.6205	80.0277	0.783			7.8	0.925	386.154	1.1355			1.1888	515.9	0.5945	2088.1		246	0.04838	0.05007	0.30944	0.82751	1.01241	0.30994	0.15962	0.45091		246	0.04838	0.05007	0.30944	0.82751	1.01241	0.30994	0.15962	0.45091		246	0.04838	0.05007	4	3.328	4	4	0.15962	0.45091			803.865
	21.9722	0.6097	85.7489	0.7731			8.53333	0.9138	392.028	1.1395			1.1901	524.2	0.584	2095.9		246.5	0.04672	0.05236	0.30333	0.83905	1.02742	0.31324	0.15924	0.41253		246.5	0.04672	0.05236	0.30333	0.83905	1.02742	0.31324	0.15924	0.41253		246.5	0.04672	0.05236	4	3.328	4	4	0.15924	0.41253			802.078
	23.165	0.5988	91.539	0.7628			9.06667	0.9036	397.832	1.1423			1.191	532.6	0.5744	2104.2		247	0.04518	0.05444	0.29734	0.84956	1.04146	0.31644	0.15876	0.37663		247	0.04518	0.05444	0.29734	0.84956	1.04146	0.31644	0.15876	0.37663		247	0.04518	0.05444	4	3.328	4	4	0.15876	0.37663			800.291
	24.4206	0.5889	96.7088	0.7526			9.8	0.8915	403.636	1.1467			1.1913	540.9	0.5657	2112.5		247.5	0.04371	0.05641	0.29143	0.85961	1.05465	0.31926	0.15839	0.34224		247.5	0.04371	0.05641	0.29143	0.85961	1.05465	0.31926	0.15839	0.34224		247.5	0.04371	0.05641	4	3.328	4	4	0.15839	0.34224			798.504
	25.6133	0.5784	101.879	0.7424			10.7333	0.8782	409.51	1.1498			1.1919	549.2	0.5567	2120.9		248	0.04228	0.05831	0.28529	0.86892	1.0668	0.32176	0.15803	0.30857		248	0.04228	0.05831	0.28529	0.86892	1.0668	0.32176	0.15803	0.30857		248	0.04228	0.05831	4	3.328	4	4	0.15803	0.30857			796.715
	26.9944	0.5685	106.428	0.7315			11.2667	0.867	409.86	1.1501			1.1929	557.6	0.5471	2129.2		248.5	0.04109	0.0601	0.27928	0.87761	1.07853	0.32418	0.15778	0.27706		248.5	0.04109	0.0601	0.27928	0.87761	1.07853	0.32418	0.15778	0.27706		248.5	0.04109	0.0601	4	3.328	4	4	0.15778	0.27706			794.928
	28.4383	0.5576	111.046	0.7213			12.2	0.854	--	--			1.1938	565.9	0.54	2137.5		249	0.03988	0.0617	0.27334	0.88513	1.089	0.32619	0.15758	0.24858		249	0.03988	0.0617	0.27334	0.88513	1.089	0.32619	0.15758	0.24858		249	0.03988	0.0617	4	3.328	4	4	0.15758	0.24858			793.139
	30.51	0.5465	115.251	0.7111			12.8	0.8422	0	1.0989			1.1944	574.2	0.531	2146.1		249.5	0.03882	0.06316	0.26744	0.89197	1.09824	0.32793	0.15736	0.22308		249.5	0.03882	0.06316	0.26744	0.89197	1.09824	0.32793	0.15736	0.22308		249.5	0.03882	0.06316	4	3.328	4	4	0.15736	0.22308			791.35
	32.5817	0.5362	118.697	0.7012			13.5333	0.8314	3.28671	1.089			1.1947	582.9	0.5248	2154.8		250	0.03784	0.06454	0.26153	0.89764	1.10629	0.32958	0.15722	0.20022		250	0.03784	0.06454	0.26153	0.89764	1.10629	0.32958	0.15722	0.20022		250	0.03784	0.06454	4	3.328	4	4	0.15722	0.20022			789.561
	34.7161	0.5263	121.937	0.69			14.6	0.818	7.41259	1.0791			1.1953	591.2	0.5155	2163.4		250.5	0.03684	0.06562	0.25568	0.90223	1.11281	0.33082	0.15712	0.17997		250.5	0.03684	0.06562	0.25568	0.90223	1.11281	0.33082	0.15712	0.17997		250.5	0.03684	0.06562	4	3.328	4	4	0.15712	0.17997			787.77
	37.6667	0.5161	124.625	0.6798			15.2	0.8072	12.4475	1.0685			1.196	599.5	0.5071	2172		251	0.03607	0.06665	0.25011	0.90558	1.11772	0.33188	0.15697	0.1618		251	0.03607	0.06665	0.25011	0.90558	1.11772	0.33188	0.15697	0.1618		251	0.03607	0.06665	4	3.328	4	4	0.15697	0.1618			785.979
	40.6172	0.5062	127.52	0.6698			16.2667	0.7951	18.042	1.0586			1.1966	607.9	0.4993	2180.6		251.5	0.03534	0.0675	0.24476	0.9079	1.12111	0.33272	0.15702	0.14598		251.5	0.03534	0.0675	0.24476	0.9079	1.12111	0.33272	0.15702	0.14598		251.5	0.03534	0.0675	4	3.328	4	4	0.15702	0.14598			784.189
	44.8233	0.4962	130.002	0.6596			17.4	0.7824	23.0769	1.0484			1.1969	616.5	0.4907	2188.9		252	0.03469	0.06827	0.23952	0.90899	1.12336	0.33305	0.15711	0.1319		252	0.03469	0.06827	0.23952	0.90899	1.12336	0.33305	0.15711	0.1319		252	0.03469	0.06827	4	3.328	4	4	0.15711	0.1319			782.398
	49.5317	0.4863	132.483	0.6488			18.3333	0.7712	26.993	1.0375			1.1975	624.8	0.4829	2197.3		252.5	0.03406	0.0689	0.23449	0.90925	1.12461	0.33335	0.15722	0.11919		252.5	0.03406	0.0689	0.23449	0.90925	1.12461	0.33335	0.15722	0.11919		252.5	0.03406	0.0689	4	3.328	4	4	0.15722	0.11919			780.605
	54.7422	0.477	134.62	0.6379			19.0667	0.761	29.9301	1.0276			1.1978	633.1	0.4752	2205.6		253	0.0335	0.06936	0.22944	0.90899	1.12485	0.33328	0.15734	0.10746		253	0.0335	0.06936	0.22944	0.90899	1.12485	0.33328	0.15734	0.10746		253	0.0335	0.06936	4	3.328	4	4	0.15734	0.10746			778.814
	59.9528	0.4693	136.688	0.6274			20.2	0.7498	32.2378	1.0165			1.1981	641.5	0.4649	2213.9		253.5	0.03309	0.06972	0.22478	0.90765	1.12414	0.33304	0.15745	0.09687		253.5	0.03309	0.06972	0.22478	0.90765	1.12414	0.33304	0.15745	0.09687		253.5	0.03309	0.06972	4	3.328	4	4	0.15745	0.09687			777.021
	65.2261	0.4627	138.618	0.6168			21.2667	0.7384	33.7762	1.0059			1.1978	649.8	0.4566	2222.3		254	0.03265	0.06991	0.21992	0.90541	1.12196	0.33236	0.15751	0.08708		254	0.03265	0.06991	0.21992	0.90541	1.12196	0.33236	0.15751	0.08708		254	0.03265	0.06991	4	3.328	4	4	0.15751	0.08708			775.23
	70.4367	0.4556	140.755	0.6047			22	0.7257	35.7343	0.9941			1.1987	658.1	0.4466	2230.3		254.5	0.03229	0.07001	0.21497	0.90239	1.11849	0.33161	0.15763	0.07831		254.5	0.03229	0.07001	0.21497	0.90239	1.11849	0.33161	0.15763	0.07831		254.5	0.03229	0.07001	4	3.328	4	4	0.15763	0.07831			773.438
	75.6472	0.4479	143.03	0.593			23.1333	0.7133	38.2518	0.982			1.1987	666.5	0.438	2238.9		255	0.03187	0.07002	0.20979	0.89844	1.11395	0.33067	0.15776	0.07057		255	0.03187	0.07002	0.20979	0.89844	1.11395	0.33067	0.15776	0.07057		255	0.03187	0.07002	4	3.328	4	4	0.15776	0.07057			771.643
	81.0461	0.441	145.098	0.5824			24.0667	0.7024	40.979	0.9718			1.1994	674.8	0.4277	2247.3		255.5	0.03154	0.07002	0.20473	0.89365	1.10857	0.32954	0.1579	0.06408		255.5	0.03154	0.07002	0.20473	0.89365	1.10857	0.32954	0.1579	0.06408		255.5	0.03154	0.07002	4	3.328	4	4	0.1579	0.06408			769.85
	86.445	0.4333	146.821	0.5719			25.1333	0.6894	44.4755	0.961			1.1997	683.1	0.4178	2255		256	0.03124	0.06975	0.19977	0.88821	1.10212	0.32816	0.15798	0.05853		256	0.03124	0.06975	0.19977	0.88821	1.10212	0.32816	0.15798	0.05853		256	0.03124	0.06975	4	3.328	4	4	0.15798	0.05853			768.055
	91.7183	0.4262	148.958	0.5616			26.0667	0.6795	49.3007	0.9507			1.2	691.5	0.4076	2262.5		256.5	0.03096	0.06939	0.19499	0.88219	1.09512	0.32665	0.15816	0.05355		256.5	0.03096	0.06939	0.19499	0.88219	1.09512	0.32665	0.15816	0.05355		256.5	0.03096	0.06939	4	3.328	4	4	0.15816	0.05355			766.262
	97.1172	0.419	151.439	0.5505			27.2	0.6683	54.965	0.9399			1.2003	699.8	0.3977	2270		257	0.03073	0.06901	0.19056	0.87553	1.0873	0.32499	0.15828	0.04906		257	0.03073	0.06901	0.19056	0.87553	1.0873	0.32499	0.15828	0.04906		257	0.03073	0.06901	4	3.328	4	4	0.15828	0.04906			764.467
	102.328	0.4107	154.334	0.5403			28.3333	0.6578	60.7692	0.9312			1.2009	708.1	0.3874	2277.3		257.5	0.03046	0.06846	0.18615	0.86806	1.07857	0.32313	0.15842	0.0449		257.5	0.03046	0.06846	0.18615	0.86806	1.07857	0.32313	0.15842	0.0449		257.5	0.03046	0.06846	4	3.328	4	4	0.15842	0.0449			762.67
	107.538	0.4029	157.367	0.5297			29.4	0.6454	66.5734	0.9222			1.2012	716.5	0.3772	2283.9		258	0.0303	0.06801	0.18179	0.86045	1.06941	0.32118	0.15867	0.04111		258	0.0303	0.06801	0.18179	0.86045	1.06941	0.32118	0.15867	0.04111		258	0.0303	0.06801	4	3.328	4	4	0.15867	0.04111			760.875
	112.812	0.3939	161.227	0.5198			30.7333	0.6339	72.4476	0.9141			1.2015	724.8	0.367	2290.9		258.5	0.03001	0.06745	0.17737	0.8525	1.05972	0.31899	0.15882	0.03781		258.5	0.03001	0.06745	0.17737	0.8525	1.05972	0.31899	0.15882	0.03781		258.5	0.03001	0.06745	4	3.328	4	4	0.15882	0.03781			759.078
	118.211	0.3846	165.639	0.5093			32	0.624	78.2518	0.9055			1.2015	733.4	0.3561	2297.3		259	0.02984	0.06672	0.173	0.84429	1.04959	0.31671	0.15897	0.03485		259	0.02984	0.06672	0.173	0.84429	1.04959	0.31671	0.15897	0.03485		259	0.02984	0.06672	4	3.328	4	4	0.15897	0.03485			757.283
	122.542	0.3747	171.153	0.499			33.1333	0.6134	84.0559	0.898			1.2015	741.8	0.3459	2302.8		259.5	0.02967	0.06601	0.16858	0.83565	1.03884	0.31444	0.15916	0.03234		259.5	0.02967	0.06601	0.16858	0.83565	1.03884	0.31444	0.15916	0.03234		259.5	0.02967	0.06601	4	3.328	4	4	0.15916	0.03234			755.484
	126.748	0.3648	176.874	0.4897			34.4	0.6035	89.9301	0.8903			1.2022	750.1	0.335	2308.4		260	0.02951	0.06529	0.16417	0.82669	1.0279	0.31204	0.15935	0.03003		260	0.02951	0.06529	0.16417	0.82669	1.0279	0.31204	0.15935	0.03003		260	0.02951	0.06529	4	3.328	4	4	0.15935	0.03003			753.688
	130.389	0.3549	182.665	0.481			36.4667	0.5927	95.7343	0.8819			1.2022	758.7	0.3251	2314.2		260.5	0.02937	0.06446	0.15982	0.81716	1.01598	0.30945	0.15952	0.02808		260.5	0.02937	0.06446	0.15982	0.81716	1.01598	0.30945	0.15952	0.02808		260.5	0.02937	0.06446	4	3.328	4	4	0.15952	0.02808			751.891
	133.528	0.3446	188.386	0.4733			38.4667	0.5824	101.748	0.8748			1.2025	767	0.3146	2318.9		261	0.02919	0.06369	0.15537	0.80705	1.00358	0.30692	0.15978	0.02629		261	0.02919	0.06369	0.15537	0.80705	1.00358	0.30692	0.15978	0.02629		261	0.02919	0.06369	4	3.328	4	4	0.15978	0.02629			750.092
	136.479	0.3338	194.107	0.4652			40.7333	0.5722	107.552	0.8661			1.2028	775.4	0.3046	2323.7		261.5	0.02914	0.0628	0.15121	0.79644	0.99038	0.30425	0.15992	0.0246		261.5	0.02914	0.0628	0.15121	0.79644	0.99038	0.30425	0.15992	0.0246		261.5	0.02914	0.0628	4	3.328	4	4	0.15992	0.0246			748.293
	138.613	0.3239	199.897	0.4581			43.6667	0.5617	113.566	0.858			1.2034	783.7	0.2944	2328.4		262	0.02905	0.06184	0.14679	0.7857	0.97652	0.30143	0.16002	0.02317		262	0.02905	0.06184	0.14679	0.7857	0.97652	0.30143	0.16002	0.02317		262	0.02905	0.06184	4	3.328	4	4	0.16002	0.02317			746.494
	141.062	0.3118	205.618	0.4519			47.5333	0.5517	119.441	0.8484			1.2037	792.3	0.2839	2333.4		262.5	0.02893	0.06078	0.14258	0.77458	0.9628	0.29852	0.1602	0.022		262.5	0.02893	0.06078	0.14258	0.77458	0.9628	0.29852	0.1602	0.022		262.5	0.02893	0.06078	4	3.328	4	4	0.1602	0.022			744.695
	142.631	0.3015	211.339	0.4435			52	0.5418	125.245	0.8394			1.2043	800.7	0.274	2337.6		263	0.02883	0.05974	0.13832	0.76373	0.94859	0.29571	0.1603	0.02091		263	0.02883	0.05974	0.13832	0.76373	0.94859	0.29571	0.1603	0.02091		263	0.02883	0.05974	4	3.328	4	4	0.1603	0.02091			742.896
	144.012	0.2904	217.13	0.4355			57.3333	0.5319	131.049	0.8308			1.2046	809.3	0.2637	2342		263.5	0.02866	0.05868	0.13417	0.75277	0.93443	0.29282	0.16055	0.01992		263.5	0.02866	0.05868	0.13417	0.75277	0.93443	0.29282	0.16055	0.01992		263.5	0.02866	0.05868	4	3.328	4	4	0.16055	0.01992			741.096
	145.393	0.2801	222.851	0.428			62.9333	0.5241	136.294	0.8199			1.2046	817.6	0.2535	2346.2		264	0.02864	0.05768	0.13012	0.74156	0.92022	0.2899	0.16068	0.01913		264	0.02864	0.05768	0.13012	0.74156	0.92022	0.2899	0.16068	0.01913		264	0.02864	0.05768	4	3.328	4	4	0.16068	0.01913			739.295
	146.649	0.2699	228.572	0.4206			68.4667	0.5164	142.098	0.8121			1.2053	825.9	0.2436	2350.3		264.5	0.02854	0.05651	0.1263	0.73026	0.90618	0.28693	0.16086	0.01841		264.5	0.02854	0.05651	0.1263	0.73026	0.90618	0.28693	0.16086	0.01841		264.5	0.02854	0.05651	4	3.328	4	4	0.16086	0.01841			737.494
	147.653	0.26	233.948	0.4107			74	0.5096	147.343	0.8022			1.2059	834.3	0.2327	2354.5		265	0.02856	0.05535	0.12263	0.71922	0.89245	0.2838	0.16107	0.01778		265	0.02856	0.05535	0.12263	0.71922	0.89245	0.2838	0.16107	0.01778		265	0.02856	0.05535	4	3.328	4	4	0.16107	0.01778			735.693
	148.532	0.2501	239.739	0.4023			79.7333	0.5021	152.028	0.792			1.2056	842.6	0.2228	2359.2		265.5	0.02847	0.05433	0.11913	0.70878	0.87903	0.28078	0.16113	0.01733		265.5	0.02847	0.05433	0.11913	0.70878	0.87903	0.28078	0.16113	0.01733		265.5	0.02847	0.05433	4	3.328	4	4	0.16113	0.01733			733.893
	149.788	0.2383	245.253	0.3924			85.4667	0.495	157.273	0.7821			1.2065	850.9	0.2113	2363.7		266	0.02846	0.05324	0.1156	0.69845	0.86567	0.27787	0.16128	0.01682		266	0.02846	0.05324	0.1156	0.69845	0.86567	0.27787	0.16128	0.01682		266	0.02846	0.05324	4	3.328	4	4	0.16128	0.01682			732.09
	150.604	0.2281	250.078	0.3825			91.0667	0.4866	162.517	0.7722			1.2068	859.3	0.2014	2367.8		266.5	0.02834	0.05222	0.11206	0.68817	0.85219	0.27503	0.16148	0.0164		266.5	0.02834	0.05222	0.11206	0.68817	0.85219	0.27503	0.16148	0.0164		266.5	0.02834	0.05222	4	3.328	4	4	0.16148	0.0164			730.287
	151.859	0.2175	253.869	0.3725			96.6	0.4779	166.573	0.7619			1.2077	867.6	0.1912	2372.3		267	0.02827	0.0511	0.10858	0.67777	0.83848	0.27231	0.16156	0.01601		267	0.02827	0.0511	0.10858	0.67777	0.83848	0.27231	0.16156	0.01601		267	0.02827	0.0511	4	3.328	4	4	0.16156	0.01601			728.484
	152.738	0.2061	257.729	0.362			102.333	0.4699	170.839	0.7511			1.2084	875.9	0.1809	2376.2		267.5	0.02818	0.05016	0.10509	0.66731	0.82466	0.26961	0.16177	0.01579		267.5	0.02818	0.05016	0.10509	0.66731	0.82466	0.26961	0.16177	0.01579		267.5	0.02818	0.05016	4	3.328	3.87611	4	0.16177	0.01579			726.682
	153.743	0.1961	260.969	0.3518			107.867	0.4609	175.105	0.7408			1.209	884.6	0.1701	2380.3		268	0.02822	0.04907	0.10187	0.6566	0.81063	0.26677	0.16196	0.01544		268	0.02822	0.04907	0.10187	0.6566	0.81063	0.26677	0.16196	0.01544		268	0.02822	0.04907	4	3.328	3.69348	4	0.16196	0.01544			724.879
	154.622	0.1862	263.244	0.3418			113.467	0.451	178.601	0.7306			1.2096	892.9	0.1599	2384.5		268.5	0.02819	0.04801	0.09863	0.64611	0.79705	0.26408	0.16206	0.01514		268.5	0.02819	0.04801	0.09863	0.64611	0.79705	0.26408	0.16206	0.01514		268.5	0.02819	0.04801	4	3.328	3.57837	4	0.16206	0.01514			723.074
	155.877	0.1741	265.587	0.3316			118.6	0.4407	181.958	0.7204			1.2093	901.5	0.1499	2388.1		269	0.02817	0.04698	0.09554	0.63576	0.7841	0.26115	0.16215	0.01491		269	0.02817	0.04698	0.09554	0.63576	0.7841	0.26115	0.16215	0.01491		269	0.02817	0.04698	4	3.328	3.44508	4	0.16215	0.01491			721.27
	156.882	0.163	267.862	0.3201			123.267	0.4308	184.825	0.7102			1.2105	909.8	0.1394	2391.7		269.5	0.02804	0.04594	0.09247	0.62612	0.77193	0.2585	0.16226	0.01475		269.5	0.02804	0.04594	0.09247	0.62612	0.77193	0.2585	0.16226	0.01475		269.5	0.02804	0.04594	4	3.328	3.33313	4	0.16226	0.01475			719.465
	158.137	0.1506	269.792	0.3096			127.533	0.4209	187.762	0.6999			1.2115	918.2	0.1292	2395.3		270	0.02802	0.04488	0.08973	0.61697	0.76019	0.25592	0.16235	0.01462		270	0.02802	0.04488	0.08973	0.61697	0.76019	0.25592	0.16235	0.01462		270	0.02802	0.04488	4	3.328	3.24114	4	0.16235	0.01462			717.66
	159.142	0.14	271.102	0.2997			131	0.411	190.699	0.6897			1.2115	926.5	0.1189	2398.4		270.5	0.02793	0.04401	0.08712	0.60825	0.74895	0.25332	0.16249	0.01441		270.5	0.02793	0.04401	0.08712	0.60825	0.74895	0.25332	0.16249	0.01441		270.5	0.02793	0.04401	4	3.328	3.15531	4	0.16249	0.01441			715.855
	160.209	0.1279	272.618	0.2894			135.267	0.4011	193.357	0.6798			1.2121	935.1	0.1081	2402.6		271	0.02788	0.04295	0.08457	0.60011	0.73798	0.251	0.16251	0.01434		271	0.02788	0.04295	0.08457	0.60011	0.73798	0.251	0.16251	0.01434		271	0.02788	0.04295	4	3.328	3.07657	4	0.16251	0.01434			714.049
	161.464	0.1177	274.204	0.2792			138.6	0.3911	195.944	0.668			1.2127	943.5	0.0982	2405.9		271.5	0.02779	0.04195	0.0821	0.59202	0.72698	0.2487	0.16257	0.01414		271.5	0.02779	0.04195	0.0821	0.59202	0.72698	0.2487	0.16257	0.01414		271.5	0.02779	0.04195	4	3.328	2.9925	4	0.16257	0.01414			712.242
	162.657	0.1068	275.72	0.2674			141.4	0.3809	198.042	0.6578			1.213	951.8	0.087	2409.5		272	0.02777	0.04117	0.07992	0.58411	0.71615	0.24652	0.16268	0.01417		272	0.02777	0.04117	0.07992	0.58411	0.71615	0.24652	0.16268	0.01417		272	0.02777	0.04117	4	3.328	2.92944	3.97249	0.16268	0.01417			710.436
	163.724	0.0957	277.236	0.2566			144.333	0.3704	200.21	0.6478			1.2142	960.4	0.0768	2412.8		272.5	0.02767	0.04025	0.07762	0.57628	0.70562	0.2444	0.1626	0.01407		272.5	0.02767	0.04025	0.07762	0.57628	0.70562	0.2444	0.1626	0.01407		272.5	0.02767	0.04025	4	3.328	2.86228	3.81719	0.1626	0.01407			708.629
	164.729	0.0855	278.546	0.2464			146.533	0.3605	202.727	0.6364			1.2146	968.7	0.0656	2416.7		273	0.0277	0.03952	0.07552	0.5687	0.69556	0.24239	0.16279	0.01401		273	0.0277	0.03952	0.07552	0.5687	0.69556	0.24239	0.16279	0.01401		273	0.0277	0.03952	4	3.328	2.79968	3.65266	0.16279	0.01401			706.822
	166.173	0.0737	279.925	0.2361			148.4	0.3493	205.035	0.6264			1.2164	977.3	0.0557	2420.1		273.5	0.0276	0.03879	0.07347	0.56151	0.68621	0.24056	0.16291	0.01388		273.5	0.0276	0.03879	0.07347	0.56151	0.68621	0.24056	0.16291	0.01388		273.5	0.0276	0.03879	4	3.328	2.74482	3.51876	0.16291	0.01388			705.014
	167.366	0.0634	281.234	0.225			150.267	0.3394	206.993	0.6159			1.2164	985.7	0.0449	2423.4		274	0.02759	0.03799	0.07138	0.55444	0.67698	0.23864	0.16303	0.01389		274	0.02759	0.03799	0.07138	0.55444	0.67698	0.23864	0.16303	0.01389		274	0.02759	0.03799	4	3.328	2.69202	3.42405	0.16303	0.01389			703.205
	168.433	0.052	282.406	0.2144			151.733	0.3279	209.51	0.6051			1.2177	994	0.034	2427		274.5	0.02761	0.03733	0.06956	0.54772	0.66824	0.23678	0.16318	0.01376		274.5	0.02761	0.03733	0.06956	0.54772	0.66824	0.23678	0.16318	0.01376		274.5	0.02761	0.03733	4	3.328	2.6368	3.29952	0.16318	0.01376			701.396
	169.814	0.0411	283.716	0.203			152.867	0.3161	212.028	0.5951			1.2192	1002.3	0.0241	2430.9		275	0.02767	0.03661	0.06778	0.54124	0.65977	0.23488	0.16328	0.01366		275	0.02767	0.03661	0.06778	0.54124	0.65977	0.23488	0.16328	0.01366		275	0.02767	0.03661	4	3.328	2.58673	3.22826	0.16328	0.01366			699.588
	171.195	0.0297	285.094	0.1915			153.933	0.3059	214.755	0.5852			1.2192	1010.7	0.0142	2434.5		275.5	0.02764	0.03596	0.06617	0.5351	0.65177	0.23309	0.16343	0.01368		275.5	0.02764	0.03596	0.06617	0.5351	0.65177	0.23309	0.16343	0.01368		275.5	0.02764	0.03596	4	3.328	2.54061	3.1324	0.16343	0.01368			697.777
	172.576	0.0185	286.404	0.1791			154.867	0.295	218.462	0.5753			1.2208	1019.3	0.003	2437.8		276	0.02761	0.03529	0.06463	0.5291	0.64397	0.23137	0.16355	0.01364		276	0.02761	0.03529	0.06463	0.5291	0.64397	0.23137	0.16355	0.01364		276	0.02761	0.03529	4	3.328	2.49398	3.06218	0.16355	0.01364			695.969
	174.146	0.0067	287.576	0.1688			156	0.2833	222.098	0.5644			1.2214	1027.6	0.0002	2439.8		276.5	0.02759	0.03467	0.06323	0.52324	0.63628	0.22962	0.16365	0.01363		276.5	0.02759	0.03467	0.06323	0.52324	0.63628	0.22962	0.16365	0.01363		276.5	0.02759	0.03467	4	3.328	2.44417	2.98465	0.16365	0.01363			694.158
	175.213	0.0002	288.541	0.158			156.733	0.273	226.014	0.5545			1.2229	1036				277	0.02749	0.03403	0.06174	0.51773	0.62895	0.2282	0.16367	0.01367		277	0.02749	0.03403	0.06174	0.51773	0.62895	0.2282	0.16367	0.01367		277	0.02749	0.03403	4	3.328	2.40407	2.91347	0.16367	0.01367			692.348
			289.851	0.1481			157.667	0.2631	231.469	0.5446			1.2245	1044.3				277.5	0.02753	0.03347	0.06041	0.51225	0.62177	0.22668	0.16372	0.01362		277.5	0.02753	0.03347	0.06041	0.51225	0.62177	0.22668	0.16372	0.01362		277.5	0.02753	0.03347	4	3.328	2.36139	2.85454	0.16372	0.01362			690.537
			290.816	0.1382			158.6	0.2532	237.273	0.5353			1.2251	1052.6				278	0.02759	0.03298	0.05911	0.50715	0.61479	0.22535	0.16379	0.01353		278	0.02759	0.03298	0.05911	0.50715	0.61479	0.22535	0.16379	0.01353		278	0.02759	0.03298	4	3.328	2.32302	2.79176	0.16379	0.01353			688.725
			291.781	0.1282			159.533	0.2411	243.287	0.5272			1.2282	1061				278.5	0.02754	0.03247	0.05782	0.50214	0.60794	0.22398	0.16376	0.01355		278.5	0.02754	0.03247	0.05782	0.50214	0.60794	0.22398	0.16376	0.01355		278.5	0.02754	0.03247	4	3.328	2.28265	2.73513	0.16376	0.01355			686.914
			293.09	0.1171			160.267	0.2296	249.301	0.5189			1.2294	1069.6				279	0.02756	0.03192	0.05673	0.49714	0.60142	0.22264	0.1639	0.01355		279	0.02756	0.03192	0.05673	0.49714	0.60142	0.22264	0.1639	0.01355		279	0.02756	0.03192	4	3.328	2.24519	2.67916	0.1639	0.01355			685.102
			294.469	0.1059			161.2	0.2182	255.105	0.5105			1.2319	1078.2				279.5	0.02748	0.03141	0.05538	0.49248	0.59507	0.22133	0.16381	0.01355		279.5	0.02748	0.03141	0.05538	0.49248	0.59507	0.22133	0.16381	0.01355		279.5	0.02748	0.03141	4	3.328	2.20746	2.63046	0.16381	0.01355			683.289
			295.641	0.0954			162.267	0.2058	260.979	0.5021			1.2335	1086.5				280	0.02747	0.03087	0.05439	0.48798	0.58882	0.22011	0.16384	0.01356		280	0.02747	0.03087	0.05439	0.48798	0.58882	0.22011	0.16384	0.01356		280	0.02747	0.03087	4	3.328	2.17227	2.58258	0.16384	0.01356			681.475
			296.744	0.0855			163.4	0.1943	266.783	0.4956			1.235	1094.9				280.5	0.02749	0.03039	0.05322	0.48341	0.58276	0.21878	0.16377	0.01356		280.5	0.02749	0.03039	0.05322	0.48341	0.58276	0.21878	0.16377	0.01356		280.5	0.02749	0.03039	4	3.328	2.13837	2.52939	0.16377	0.01356			679.662
			298.122	0.0746			164.333	0.1825	272.587	0.4879			1.2378	1103.2				281	0.0276	0.02977	0.05217	0.479	0.57694	0.21769	0.16386	0.01352		281	0.0276	0.02977	0.05217	0.479	0.57694	0.21769	0.16386	0.01352		281	0.0276	0.02977	4	3.328	2.10412	2.4823	0.16386	0.01352			677.848
			299.225	0.0644			165.267	0.1707	278.601	0.4789			1.2397	1111.5				281.5	0.02762	0.02934	0.05119	0.47469	0.57107	0.21647	0.16393	0.01348		281.5	0.02762	0.02934	0.05119	0.47469	0.57107	0.21647	0.16393	0.01348		281.5	0.02762	0.02934	4	3.328	2.07191	2.43681	0.16393	0.01348			676.033
			300.604	0.0545			166.2	0.1592	284.476	0.4717			1.2425	1119.9				282	0.0276	0.0288	0.05015	0.47053	0.56548	0.21534	0.16394	0.01344		282	0.0276	0.0288	0.05015	0.47053	0.56548	0.21534	0.16394	0.01344		282	0.0276	0.0288	4	3.328	2.03996	2.38782	0.16394	0.01344			674.219
			301.707	0.0433			167.267	0.1475	290.28	0.4634			1.2452	1128.2				282.5	0.02775	0.02839	0.04931	0.46644	0.5601	0.21419	0.16395	0.01341		282.5	0.02775	0.02839	0.04931	0.46644	0.5601	0.21419	0.16395	0.01341		282.5	0.02775	0.02839	4	3.328	2.00987	2.34437	0.16395	0.01341			672.404
			303.43	0.0321			168.2	0.1372	296.084	0.455			1.248	1136.5				283	0.02767	0.02782	0.04832	0.46253	0.555	0.21307	0.16401	0.01345		283	0.02767	0.02782	0.04832	0.46253	0.555	0.21307	0.16401	0.01345		283	0.02767	0.02782	4	3.328	1.97915	2.30273	0.16401	0.01345			670.59
			305.015	0.0216			169.533	0.1255	301.958	0.4457			1.2505	1144.9				283.5	0.02773	0.02739	0.04751	0.45863	0.54987	0.21202	0.16391	0.01332		283.5	0.02773	0.02739	0.04751	0.45863	0.54987	0.21202	0.16391	0.01332		283.5	0.02773	0.02739	4	3.328	1.94979	2.26164	0.16391	0.01332			668.773
			306.532	0.0101			170.6	0.1143	307.762	0.4361			1.2536	1153.2				284	0.02767	0.02698	0.04664	0.45491	0.54481	0.21104	0.16396	0.0134		284	0.02767	0.02698	0.04664	0.45491	0.54481	0.21104	0.16396	0.0134		284	0.02767	0.02698	4	3.328	1.92021	2.21882	0.16396	0.0134			666.957
			308.255	-0.0001			171.533	0.1044	313.566	0.4268			1.2564	1161.5				284.5	0.02776	0.02661	0.04587	0.45116	0.53966	0.20993	0.164	0.01329		284.5	0.02776	0.02661	0.04587	0.45116	0.53966	0.20993	0.164	0.01329		284.5	0.02776	0.02661	4	3.328	1.89123	2.17905	0.164	0.01329			665.141
							172.867	0.0923	319.58	0.4166			1.2592	1169.9				285	0.02793	0.02614	0.04512	0.44769	0.5348	0.20902	0.16403	0.01348		285	0.02793	0.02614	0.04512	0.44769	0.5348	0.20902	0.16403	0.01348		285	0.02793	0.02614	4	3.328	1.86284	2.14015	0.16403	0.01348			663.324
							173.933	0.0821	324.615	0.4066			1.2623	1178.2				285.5	0.02787	0.02576	0.04435	0.44414	0.53004	0.20808	0.16394	0.01339		285.5	0.02787	0.02576	0.04435	0.44414	0.53004	0.20808	0.16394	0.01339		285.5	0.02787	0.02576	4	3.328	1.83559	2.10429	0.16394	0.01339			661.506
							175.067	0.07	329.72	0.3967			1.2645	1186.5				286	0.02785	0.02535	0.04356	0.44078	0.52539	0.20708	0.164	0.01333		286	0.02785	0.02535	0.04356	0.44078	0.52539	0.20708	0.164	0.01333		286	0.02785	0.02535	4	3.328	1.80988	2.06928	0.164	0.01333			659.689
							176.333	0.0588	334.545	0.3868			1.2673	1194.9				286.5	0.02798	0.02491	0.04286	0.43741	0.52076	0.2063	0.16399	0.01334		286.5	0.02798	0.02491	0.04286	0.43741	0.52076	0.2063	0.16399	0.01334		286.5	0.02798	0.02491	4	3.328	1.78477	2.03491	0.16399	0.01334			657.871
							177.667	0.0476	338.601	0.3753			1.2707	1203.2				287	0.02799	0.02455	0.04211	0.43411	0.51624	0.20532	0.16395	0.01322		287	0.02799	0.02455	0.04211	0.43411	0.51624	0.20532	0.16395	0.01322		287	0.02799	0.02455	4	3.328	1.76053	2.00104	0.16395	0.01322			656.053
							178.933	0.0377	342.308	0.3651			1.2731	1211.8				287.5	0.02791	0.02419	0.04143	0.43087	0.51199	0.20439	0.16398	0.01323		287.5	0.02791	0.02419	0.04143	0.43087	0.51199	0.20439	0.16398	0.01323		287.5	0.02791	0.02419	4	3.328	1.7364	1.96645	0.16398	0.01323			654.232
							180.067	0.0272	345.594	0.3552			1.2762	1220.2				288	0.02806	0.02379	0.04076	0.42775	0.50788	0.20355	0.16391	0.01318		288	0.02806	0.02379	0.04076	0.42775	0.50788	0.20355	0.16391	0.01318		288	0.02806	0.02379	4	3.328	1.71178	1.93034	0.16391	0.01318			652.414
							181.533	0.016	348.322	0.3446			1.2803	1228.5				288.5	0.02817	0.02343	0.04012	0.42476	0.50379	0.20267	0.16391	0.01311		288.5	0.02817	0.02343	0.04012	0.42476	0.50379	0.20267	0.16391	0.01311		288.5	0.02817	0.02343	4	3.328	1.68737	1.89599	0.16391	0.01311			650.594
							182.8	0.0058	351.049	0.3344			1.2824	1236.8				289	0.02816	0.02309	0.03949	0.42181	0.49976	0.20189	0.16386	0.01312		289	0.02816	0.02309	0.03949	0.42181	0.49976	0.20189	0.16386	0.01312		289	0.02816	0.02309	4	3.328	1.66267	1.86213	0.16386	0.01312			648.773
							183.933	0.0002	353.357	0.3236			1.2868	1245.4				289.5	0.02817	0.02271	0.03891	0.41886	0.49563	0.20096	0.16383	0.01316		289.5	0.02817	0.02271	0.03891	0.41886	0.49563	0.20096	0.16383	0.01316		289.5	0.02817	0.02271	4	3.328	1.63843	1.83012	0.16383	0.01316			646.953
									355.524	0.3136			1.2899	1254				290	0.02817	0.02234	0.03834	0.41594	0.49166	0.20023	0.16379	0.01318		290	0.02817	0.02234	0.03834	0.41594	0.49166	0.20023	0.16379	0.01318		290	0.02817	0.02234	4	3.328	1.61499	1.79887	0.16379	0.01318			645.133
									357.622	0.3025			1.2936	1262.4				290.5	0.02819	0.02194	0.03766	0.41295	0.48764	0.19949	0.16374	0.01316		290.5	0.02819	0.02194	0.03766	0.41295	0.48764	0.19949	0.16374	0.01316		290.5	0.02819	0.02194	4	3.328	1.59196	1.76892	0.16374	0.01316			643.311
									359.371	0.2926			1.2983	1270.7				291	0.02831	0.02161	0.03717	0.41009	0.48373	0.19874	0.1638	0.01332		291	0.02831	0.02161	0.03717	0.41009	0.48373	0.19874	0.1638	0.01332		291	0.02831	0.02161	4	3.328	1.57014	1.74105	0.1638	0.01332			641.488
									361.329	0.2826			1.3001	1275.2				291.5	0.02847	0.02133	0.03678	0.40717	0.47982	0.19799	0.16393	0.01328		291.5	0.02847	0.02133	0.03678	0.40717	0.47982	0.19799	0.16393	0.01328		291.5	0.02847	0.02133	4	3.328	1.54919	1.71199	0.16393	0.01328			639.668
									363.077	0.2715								292	0.02869	0.02113	0.03634	0.40465	0.47639	0.19736	0.16401	0.01327		292	0.02869	0.02113	0.03634	0.40465	0.47639	0.19736	0.16401	0.01327		292	0.02869	0.02113	4	3.328	1.52879	1.68357	0.16401	0.01327			637.844
									365.594	0.2597								292.5	0.02881	0.02077	0.03587	0.402	0.47296	0.19666	0.16395	0.01312		292.5	0.02881	0.02077	0.03587	0.402	0.47296	0.19666	0.16395	0.01312		292.5	0.02881	0.02077	4	3.328	1.5096	1.65502	0.16395	0.01312			636.021
									367.133	0.2482								293	0.02891	0.02064	0.03547	0.39957	0.46956	0.19614	0.16398	0.013		293	0.02891	0.02064	0.03547	0.39957	0.46956	0.19614	0.16398	0.013		293	0.02891	0.02064	4	3.328	1.49085	1.62808	0.16398	0.013			634.199
									368.741	0.2371								293.5	0.0291	0.02033	0.0349	0.39703	0.46608	0.19544	0.16396	0.01288		293.5	0.0291	0.02033	0.0349	0.39703	0.46608	0.19544	0.16396	0.01288		293.5	0.0291	0.02033	4	3.25099	1.47189	1.60122	0.16396	0.01288			632.375
									370.28	0.2259								294	0.0291	0.02004	0.03431	0.39467	0.46275	0.19478	0.16384	0.01302		294	0.0291	0.02004	0.03431	0.39467	0.46275	0.19478	0.16384	0.01302		294	0.0291	0.02004	4	3.14172	1.453	1.57522	0.16384	0.01302			630.551
									371.608	0.216								294.5	0.0291	0.01969	0.03375	0.39227	0.45936	0.19417	0.16374	0.01315		294.5	0.0291	0.01969	0.03375	0.39227	0.45936	0.19417	0.16374	0.01315		294.5	0.0291	0.01969	3.85136	3.02968	1.4337	1.54957	0.16374	0.01315			628.727
									372.797	0.2058								295	0.0291	0.0194	0.03325	0.38997	0.45602	0.1936	0.16356	0.01318		295	0.0291	0.0194	0.03325	0.38997	0.45602	0.1936	0.16356	0.01318		295	0.0291	0.0194	3.717	2.96618	1.41513	1.52461	0.16356	0.01318			626.9
									374.336	0.1943								295.5	0.0292	0.01911	0.03296	0.38772	0.45278	0.193	0.16359	0.01338		295.5	0.0292	0.01911	0.03296	0.38772	0.45278	0.193	0.16359	0.01338		295.5	0.0292	0.01911	3.63198	2.9037	1.39684	1.50032	0.16359	0.01338			625.076
									376.084	0.1822								296	0.02927	0.01878	0.03256	0.38531	0.44959	0.19236	0.1636	0.01342		296	0.02927	0.01878	0.03256	0.38531	0.44959	0.19236	0.1636	0.01342		296	0.02927	0.01878	3.55303	2.82535	1.37847	1.47584	0.1636	0.01342			623.25
									377.483	0.171								296.5	0.02938	0.01857	0.03222	0.38305	0.44649	0.19184	0.16355	0.01334		296.5	0.02938	0.01857	0.03222	0.38305	0.44649	0.19184	0.16355	0.01334		296.5	0.02938	0.01857	3.48275	2.77579	1.36075	1.45177	0.16355	0.01334			621.424
									378.811	0.1599								297	0.02956	0.01828	0.03186	0.38088	0.44339	0.19122	0.16361	0.01333		297	0.02956	0.01828	0.03186	0.38088	0.44339	0.19122	0.16361	0.01333		297	0.02956	0.01828	3.40556	2.73033	1.34332	1.42783	0.16361	0.01333			619.598
									380	0.1496								297.5	0.02978	0.01812	0.0316	0.37865	0.44051	0.19065	0.16357	0.01337		297.5	0.02978	0.01812	0.0316	0.37865	0.44051	0.19065	0.16357	0.01337		297.5	0.02978	0.01812	3.34446	2.6706	1.32594	1.4046	0.16357	0.01337			617.771
									381.119	0.1385								298	0.02997	0.01795	0.03129	0.37656	0.43762	0.19025	0.16347	0.01339		298	0.02997	0.01795	0.03129	0.37656	0.43762	0.19025	0.16347	0.01339		298	0.02997	0.01795	3.28847	2.62155	1.30948	1.3819	0.16347	0.01339			615.943
									382.517	0.1279								298.5	0.03014	0.01776	0.03095	0.37447	0.43487	0.18973	0.16345	0.0134		298.5	0.03014	0.01776	0.03095	0.37447	0.43487	0.18973	0.16345	0.0134		298.5	0.03014	0.01776	3.24427	2.59067	1.29363	1.36	0.16345	0.0134			614.115
									383.846	0.1171								299	0.0302	0.01765	0.03056	0.37248	0.43212	0.18933	0.16349	0.01348		299	0.0302	0.01765	0.03056	0.37248	0.43212	0.18933	0.16349	0.01348		299	0.0302	0.01765	3.21769	2.54325	1.27767	1.33842	0.16349	0.01348			612.287
									385.035	0.105								299.5	0.03032	0.01746	0.03021	0.37051	0.42929	0.18883	0.16337	0.01342		299.5	0.03032	0.01746	0.03021	0.37051	0.42929	0.18883	0.16337	0.01342		299.5	0.03032	0.01746	3.15731	2.50933	1.26222	1.31675	0.16337	0.01342			610.459
									386.364	0.0935								300	0.0304	0.01726	0.02993	0.3686	0.42653	0.18844	0.16343	0.01345		300	0.0304	0.01726	0.02993	0.3686	0.42653	0.18844	0.16343	0.01345		300	0.0304	0.01726	3.12062	2.46973	1.24653	1.29575	0.16343	0.01345			608.631
									387.552	0.0836								300.5	0.03063	0.01689	0.02953	0.36661	0.42382	0.18799	0.16336	0.01344		300.5	0.03063	0.01689	0.02953	0.36661	0.42382	0.18799	0.16336	0.01344		300.5	0.03063	0.01689	3.08262	2.43301	1.23087	1.27432	0.16336	0.01344			606.801
									388.881	0.0728								301	0.03065	0.01667	0.02912	0.36467	0.42112	0.18764	0.16332	0.01339		301	0.03065	0.01667	0.02912	0.36467	0.42112	0.18764	0.16332	0.01339		301	0.03065	0.01667	3.04376	2.39734	1.21549	1.25263	0.16332	0.01339			604.971
									390.28	0.0613								301.5	0.03089	0.01642	0.02881	0.36261	0.41829	0.18711	0.1633	0.01341		301.5	0.03089	0.01642	0.02881	0.36261	0.41829	0.18711	0.1633	0.01341		301.5	0.03089	0.01642	3.00122	2.36399	1.19961	1.23152	0.1633	0.01341			603.141
									391.259	0.0501								302	0.03096	0.01622	0.02843	0.36067	0.41569	0.1867	0.16328	0.01342		302	0.03096	0.01622	0.02843	0.36067	0.41569	0.1867	0.16328	0.01342		302	0.03096	0.01622	2.95235	2.32636	1.18386	1.21086	0.16328	0.01342			601.311
									392.797	0.039								302.5	0.03107	0.01599	0.02807	0.35878	0.41304	0.18624	0.1632	0.01361		302.5	0.03107	0.01599	0.02807	0.35878	0.41304	0.18624	0.1632	0.01361		302.5	0.03107	0.01599	2.92706	2.29199	1.16895	1.19067	0.1632	0.01361			599.48
									394.126	0.029								303	0.03119	0.01591	0.02774	0.35689	0.4103	0.1857	0.16317	0.01366		303	0.03119	0.01591	0.02774	0.35689	0.4103	0.1857	0.16317	0.01366		303	0.03119	0.01591	2.90132	2.2638	1.15401	1.17107	0.16317	0.01366			597.648
									395.524	0.0188								303.5	0.03136	0.0158	0.02742	0.3551	0.40772	0.18526	0.16327	0.01372		303.5	0.03136	0.0158	0.02742	0.3551	0.40772	0.18526	0.16327	0.01372		303.5	0.03136	0.0158	2.87005	2.2342	1.13938	1.15188	0.16327	0.01372			595.816
									396.643	0.0086								304	0.03153	0.01562	0.02724	0.35327	0.40508	0.18491	0.16323	0.01386		304	0.03153	0.01562	0.02724	0.35327	0.40508	0.18491	0.16323	0.01386		304	0.03153	0.01562	2.83607	2.20696	1.12505	1.13269	0.16323	0.01386			593.984
									398.042	0.0002								304.5	0.03173	0.0155	0.02703	0.35146	0.40245	0.18446	0.16318	0.01388		304.5	0.03173	0.0155	0.02703	0.35146	0.40245	0.18446	0.16318	0.01388		304.5	0.03173	0.0155	2.80772	2.1757	1.11147	1.11378	0.16318	0.01388			592.152
																		305	0.03204	0.01535	0.02684	0.34968	0.40007	0.1841	0.16313	0.01382		305	0.03204	0.01535	0.02684	0.34968	0.40007	0.1841	0.16313	0.01382		305	0.03204	0.01535	2.77815	2.14371	1.09797	1.09561	0.16313	0.01382			590.318
																		305.5	0.03233	0.01519	0.02654	0.34805	0.39778	0.18382	0.16299	0.0137		305.5	0.03233	0.01519	0.02654	0.34805	0.39778	0.18382	0.16299	0.0137		305.5	0.03233	0.01519	2.75269	2.11888	1.08489	1.07788	0.16299	0.0137			588.486
																		306	0.03249	0.015	0.02624	0.34653	0.39556	0.18363	0.16294	0.01383		306	0.03249	0.015	0.02624	0.34653	0.39556	0.18363	0.16294	0.01383		306	0.03249	0.015	2.72774	2.08785	1.0721	1.05997	0.16294	0.01383			586.652
																		306.5	0.03252	0.01477	0.02582	0.34492	0.39339	0.18336	0.16286	0.01375		306.5	0.03252	0.01477	0.02582	0.34492	0.39339	0.18336	0.16286	0.01375		306.5	0.03252	0.01477	2.70624	2.06003	1.05947	1.04207	0.16286	0.01375			584.818
																		307	0.03261	0.01453	0.02548	0.34338	0.39134	0.1831	0.16264	0.0139		307	0.03261	0.01453	0.02548	0.34338	0.39134	0.1831	0.16264	0.0139		307	0.03261	0.01453	2.67692	2.03593	1.04713	1.02513	0.16264	0.0139			582.982
																		307.5	0.03254	0.01442	0.0251	0.34188	0.38908	0.18275	0.1626	0.01418		307.5	0.03254	0.01442	0.0251	0.34188	0.38908	0.18275	0.1626	0.01418		307.5	0.03254	0.01442	2.64511	2.00756	1.03442	1.00871	0.1626	0.01418			581.148
																		308	0.03261	0.01417	0.02489	0.34018	0.38678	0.18226	0.16265	0.01419		308	0.03261	0.01417	0.02489	0.34018	0.38678	0.18226	0.16265	0.01419		308	0.03261	0.01417	2.62553	1.98171	1.02171	0.99249	0.16265	0.01419			579.312
																		308.5	0.03277	0.01399	0.02469	0.33873	0.3846	0.18189	0.16268	0.01414		308.5	0.03277	0.01399	0.02469	0.33873	0.3846	0.18189	0.16268	0.01414		308.5	0.03277	0.01399	2.59515	1.96117	1.00949	0.97707	0.16268	0.01414			577.477
																		309	0.03311	0.01386	0.02453	0.33719	0.38249	0.18144	0.16257	0.01432		309	0.03311	0.01386	0.02453	0.33719	0.38249	0.18144	0.16257	0.01432		309	0.03311	0.01386	2.57134	1.93379	0.99806	0.96232	0.16257	0.01432			575.641
																		309.5	0.03334	0.01372	0.02433	0.33592	0.38049	0.18118	0.16262	0.01432		309.5	0.03334	0.01372	0.02433	0.33592	0.38049	0.18118	0.16262	0.01432		309.5	0.03334	0.01372	2.54481	1.91399	0.98698	0.94765	0.16262	0.01432			573.805
																		310	0.03372	0.01366	0.02425	0.33441	0.37841	0.18068	0.16263	0.01421		310	0.03372	0.01366	0.02425	0.33441	0.37841	0.18068	0.16263	0.01421		310	0.03372	0.01366	2.5227	1.88702	0.97636	0.93281	0.16263	0.01421			571.967
																		310.5	0.03406	0.01369	0.02409	0.3331	0.37663	0.18063	0.16273	0.0141		310.5	0.03406	0.01369	0.02409	0.3331	0.37663	0.18063	0.16273	0.0141		310.5	0.03406	0.01369	2.5002	1.8622	0.96625	0.9183	0.16273	0.0141			570.131
																		311	0.0343	0.01368	0.0239	0.33185	0.37484	0.18055	0.1626	0.0139		311	0.0343	0.01368	0.0239	0.33185	0.37484	0.18055	0.1626	0.0139		311	0.0343	0.01368	2.47446	1.84047	0.95666	0.90402	0.1626	0.0139			568.293
																		311.5	0.03424	0.01358	0.02347	0.33066	0.37318	0.18032	0.16238	0.01393		311.5	0.03424	0.01358	0.02347	0.33066	0.37318	0.18032	0.16238	0.01393		311.5	0.03424	0.01358	2.45462	1.81794	0.94705	0.89021	0.16238	0.01393			566.455
																		312	0.03423	0.01357	0.02301	0.32947	0.37148	0.17997	0.16229	0.01407		312	0.03423	0.01357	0.02301	0.32947	0.37148	0.17997	0.16229	0.01407		312	0.03423	0.01357	2.43745	1.79587	0.93779	0.87732	0.16229	0.01407			564.615
																		312.5	0.03416	0.0134	0.02258	0.32827	0.36979	0.1797	0.16212	0.01429		312.5	0.03416	0.0134	0.02258	0.32827	0.36979	0.1797	0.16212	0.01429		312.5	0.03416	0.0134	2.41185	1.77622	0.92865	0.86475	0.16212	0.01429			562.777
																		313	0.03405	0.01329	0.02225	0.32709	0.36812	0.17932	0.16195	0.0145		313	0.03405	0.01329	0.02225	0.32709	0.36812	0.17932	0.16195	0.0145		313	0.03405	0.01329	2.39223	1.7566	0.91982	0.8529	0.16195	0.0145			560.938
																		313.5	0.03406	0.01311	0.02222	0.3261	0.36656	0.17905	0.16188	0.0147		313.5	0.03406	0.01311	0.02222	0.3261	0.36656	0.17905	0.16188	0.0147		313.5	0.03406	0.01311	2.37004	1.73762	0.91129	0.84182	0.16188	0.0147			559.098
																		314	0.03421	0.01286	0.02239	0.32504	0.36499	0.17879	0.16183	0.01472		314	0.03421	0.01286	0.02239	0.32504	0.36499	0.17879	0.16183	0.01472		314	0.03421	0.01286	2.34976	1.71937	0.90297	0.83094	0.16183	0.01472			557.258
																		314.5	0.03442	0.01283	0.0225	0.32399	0.36349	0.17847	0.16207	0.01466		314.5	0.03442	0.01283	0.0225	0.32399	0.36349	0.17847	0.16207	0.01466		314.5	0.03442	0.01283	2.33004	1.702	0.8949	0.82041	0.16207	0.01466			555.418
																		315	0.03469	0.01264	0.02249	0.32312	0.36216	0.17833	0.1621	0.01452		315	0.03469	0.01264	0.02249	0.32312	0.36216	0.17833	0.1621	0.01452		315	0.03469	0.01264	2.311	1.68276	0.88739	0.80994	0.1621	0.01452			553.576
																		315.5	0.03504	0.01256	0.02241	0.32224	0.3608	0.17815	0.16219	0.01438		315.5	0.03504	0.01256	0.02241	0.32224	0.3608	0.17815	0.16219	0.01438		315.5	0.03504	0.01256	2.28884	1.66521	0.87996	0.79983	0.16219	0.01438			551.734
																		316	0.03519	0.0125	0.02216	0.32133	0.35945	0.17792	0.16211	0.0143		316	0.03519	0.0125	0.02216	0.32133	0.35945	0.17792	0.16211	0.0143		316	0.03519	0.0125	2.27256	1.64747	0.87273	0.78972	0.16211	0.0143			549.893
																		316.5	0.03521	0.01256	0.02186	0.3204	0.35811	0.17767	0.16196	0.01421		316.5	0.03521	0.01256	0.02186	0.3204	0.35811	0.17767	0.16196	0.01421		316.5	0.03521	0.01256	2.2548	1.62995	0.86565	0.78026	0.16196	0.01421			548.051
																		317	0.03507	0.01232	0.02146	0.31952	0.35689	0.17735	0.1618	0.01429		317	0.03507	0.01232	0.02146	0.31952	0.35689	0.17735	0.1618	0.01429		317	0.03507	0.01232	2.23382	1.61298	0.85871	0.77111	0.1618	0.01429			546.209
																		317.5	0.03499	0.01221	0.02124	0.31869	0.35565	0.17723	0.1617	0.01421		317.5	0.03499	0.01221	0.02124	0.31869	0.35565	0.17723	0.1617	0.01421		317.5	0.03499	0.01221	2.21269	1.59709	0.85232	0.76229	0.1617	0.01421			544.365
																		318	0.03486	0.01203	0.02098	0.31782	0.35447	0.17683	0.16161	0.01431		318	0.03486	0.01203	0.02098	0.31782	0.35447	0.17683	0.16161	0.01431		318	0.03486	0.01203	2.18104	1.57489	0.84504	0.75363	0.16161	0.01431			542.521
																		318.5	0.03476	0.01185	0.02075	0.31702	0.35331	0.17655	0.1616	0.01434		318.5	0.03476	0.01185	0.02075	0.31702	0.35331	0.17655	0.1616	0.01434		318.5	0.03476	0.01185	2.16328	1.56017	0.8389	0.74531	0.1616	0.01434			540.678
																		319	0.03478	0.01166	0.02054	0.31626	0.35232	0.17636	0.16148	0.01441		319	0.03478	0.01166	0.02054	0.31626	0.35232	0.17636	0.16148	0.01441		319	0.03478	0.01166	2.14641	1.54639	0.83307	0.73714	0.16148	0.01441			538.834
																		319.5	0.0349	0.01159	0.02042	0.31545	0.35117	0.17614	0.16142	0.01449		319.5	0.0349	0.01159	0.02042	0.31545	0.35117	0.17614	0.16142	0.01449		319.5	0.0349	0.01159	2.1287	1.53318	0.82729	0.72924	0.16142	0.01449			536.99
																		320	0.03486	0.0115	0.0203	0.31477	0.35013	0.17594	0.16133	0.01452		320	0.03486	0.0115	0.0203	0.31477	0.35013	0.17594	0.16133	0.01452		320	0.03486	0.0115	2.11307	1.51975	0.82159	0.72178	0.16133	0.01452			535.145
																		320.5	0.03496	0.01138	0.02027	0.31402	0.3491	0.17571	0.16128	0.0146		320.5	0.03496	0.01138	0.02027	0.31402	0.3491	0.17571	0.16128	0.0146		320.5	0.03496	0.01138	2.09545	1.5063	0.81592	0.71433	0.16128	0.0146			533.299
																		321	0.03502	0.01136	0.02018	0.31337	0.34808	0.17559	0.16119	0.01463		321	0.03502	0.01136	0.02018	0.31337	0.34808	0.17559	0.16119	0.01463		321	0.03502	0.01136	2.07869	1.49321	0.81076	0.70723	0.16119	0.01463			531.453
																		321.5	0.0351	0.01129	0.02004	0.31268	0.34711	0.17526	0.16123	0.01462		321.5	0.0351	0.01129	0.02004	0.31268	0.34711	0.17526	0.16123	0.01462		321.5	0.0351	0.01129	2.06295	1.48058	0.80563	0.70034	0.16123	0.01462			529.607
																		322	0.03522	0.01115	0.01996	0.31208	0.34618	0.1751	0.16122	0.01463		322	0.03522	0.01115	0.01996	0.31208	0.34618	0.1751	0.16122	0.01463		322	0.03522	0.01115	2.04793	1.46763	0.80055	0.6937	0.16122	0.01463			527.76
																		322.5	0.03524	0.01103	0.0198	0.31146	0.34525	0.17491	0.16114	0.01458		322.5	0.03524	0.01103	0.0198	0.31146	0.34525	0.17491	0.16114	0.01458		322.5	0.03524	0.01103	2.03313	1.45582	0.79584	0.68739	0.16114	0.01458			525.914
																		323	0.03532	0.01092	0.01966	0.31095	0.34442	0.17472	0.16102	0.01448		323	0.03532	0.01092	0.01966	0.31095	0.34442	0.17472	0.16102	0.01448		323	0.03532	0.01092	2.01787	1.44342	0.79125	0.68116	0.16102	0.01448			524.066
																		323.5	0.03538	0.01074	0.01953	0.31049	0.34359	0.17465	0.161	0.01434		323.5	0.03538	0.01074	0.01953	0.31049	0.34359	0.17465	0.161	0.01434		323.5	0.03538	0.01074	2.00301	1.43236	0.78666	0.67519	0.161	0.01434			522.219
																		324	0.03536	0.01058	0.0193	0.30992	0.34271	0.17441	0.16088	0.01432		324	0.03536	0.01058	0.0193	0.30992	0.34271	0.17441	0.16088	0.01432		324	0.03536	0.01058	1.98877	1.42096	0.78213	0.66913	0.16088	0.01432			520.369
																		324.5	0.03533	0.01039	0.0191	0.30933	0.34192	0.17434	0.16068	0.01431		324.5	0.03533	0.01039	0.0191	0.30933	0.34192	0.17434	0.16068	0.01431		324.5	0.03533	0.01039	1.97428	1.41015	0.77798	0.66331	0.16068	0.01431			518.521
																		325	0.03526	0.01025	0.01891	0.30889	0.34116	0.17428	0.16062	0.01434		325	0.03526	0.01025	0.01891	0.30889	0.34116	0.17428	0.16062	0.01434		325	0.03526	0.01025	1.95956	1.39947	0.77406	0.65779	0.16062	0.01434			516.672
																		325.5	0.03522	0.01012	0.01877	0.30838	0.34035	0.17405	0.16052	0.01441		325.5	0.03522	0.01012	0.01877	0.30838	0.34035	0.17405	0.16052	0.01441		325.5	0.03522	0.01012	1.94555	1.39004	0.77022	0.65268	0.16052	0.01441			514.822
																		326	0.03517	0.01006	0.01868	0.3079	0.3396	0.17387	0.16047	0.01454		326	0.03517	0.01006	0.01868	0.3079	0.3396	0.17387	0.16047	0.01454		326	0.03517	0.01006	1.93244	1.38063	0.76648	0.64784	0.16047	0.01454			512.973
																		326.5	0.03502	0.00994	0.0186	0.30744	0.33891	0.17366	0.1604	0.01453		326.5	0.03502	0.00994	0.0186	0.30744	0.33891	0.17366	0.1604	0.01453		326.5	0.03502	0.00994	1.91989	1.3724	0.763	0.6433	0.1604	0.01453			511.123
																		327	0.03511	0.00988	0.01858	0.30707	0.33833	0.17351	0.16036	0.01455		327	0.03511	0.00988	0.01858	0.30707	0.33833	0.17351	0.16036	0.01455		327	0.03511	0.00988	1.90778	1.36395	0.75977	0.63913	0.16036	0.01455			509.271
																		327.5	0.03513	0.00983	0.01856	0.30672	0.33775	0.17341	0.16035	0.01448		327.5	0.03513	0.00983	0.01856	0.30672	0.33775	0.17341	0.16035	0.01448		327.5	0.03513	0.00983	1.89601	1.3554	0.75656	0.63492	0.16035	0.01448			507.42
																		328	0.03515	0.00974	0.01844	0.30631	0.33719	0.17327	0.1603	0.01448		328	0.03515	0.00974	0.01844	0.30631	0.33719	0.17327	0.1603	0.01448		328	0.03515	0.00974	1.88504	1.34722	0.75375	0.63074	0.1603	0.01448			505.568
																		328.5	0.03505	0.00972	0.01828	0.30601	0.3366	0.17322	0.16018	0.01438		328.5	0.03505	0.00972	0.01828	0.30601	0.3366	0.17322	0.16018	0.01438		328.5	0.03505	0.00972	1.87526	1.33905	0.75102	0.6267	0.16018	0.01438			503.717
																		329	0.03502	0.00972	0.01816	0.30572	0.33603	0.1733	0.16017	0.01429		329	0.03502	0.00972	0.01816	0.30572	0.33603	0.1733	0.16017	0.01429		329	0.03502	0.00972	1.86538	1.33143	0.74841	0.62289	0.16017	0.01429			501.865
																		329.5	0.03499	0.00963	0.01805	0.3054	0.33555	0.17317	0.16001	0.0142		329.5	0.03499	0.00963	0.01805	0.3054	0.33555	0.17317	0.16001	0.0142		329.5	0.03499	0.00963	1.85528	1.32438	0.74592	0.61934	0.16001	0.0142			500.012
																		330	0.03486	0.00955	0.01777	0.30514	0.33503	0.17311	0.15989	0.01423		330	0.03486	0.00955	0.01777	0.30514	0.33503	0.17311	0.15989	0.01423		330	0.03486	0.00955	1.84593	1.31747	0.74343	0.61585	0.15989	0.01423			498.158
																		330.5	0.03479	0.00943	0.01764	0.30487	0.33467	0.17305	0.15976	0.0143		330.5	0.03479	0.00943	0.01764	0.30487	0.33467	0.17305	0.15976	0.0143		330.5	0.03479	0.00943	1.83699	1.31126	0.74102	0.61273	0.15976	0.0143			496.305
																		331	0.03471	0.00926	0.01745	0.30457	0.33422	0.17286	0.15967	0.01433		331	0.03471	0.00926	0.01745	0.30457	0.33422	0.17286	0.15967	0.01433		331	0.03471	0.00926	1.82751	1.30517	0.73872	0.60965	0.15967	0.01433			494.451
																		331.5	0.03471	0.00914	0.01739	0.3043	0.33376	0.17283	0.15962	0.01437		331.5	0.03471	0.00914	0.01739	0.3043	0.33376	0.17283	0.15962	0.01437		331.5	0.03471	0.00914	1.81893	1.30023	0.73655	0.60696	0.15962	0.01437			492.598
																		332	0.03474	0.00905	0.01743	0.30412	0.33347	0.17271	0.15963	0.01436		332	0.03474	0.00905	0.01743	0.30412	0.33347	0.17271	0.15963	0.01436		332	0.03474	0.00905	1.81113	1.29499	0.73475	0.60433	0.15963	0.01436			490.742
																		332.5	0.03474	0.00893	0.01745	0.304	0.33308	0.17265	0.15962	0.01425		332.5	0.03474	0.00893	0.01745	0.304	0.33308	0.17265	0.15962	0.01425		332.5	0.03474	0.00893	1.8042	1.29029	0.73298	0.60201	0.15962	0.01425			488.887
																		333	0.03467	0.00891	0.01732	0.30375	0.33273	0.17259	0.1596	0.01423		333	0.03467	0.00891	0.01732	0.30375	0.33273	0.17259	0.1596	0.01423		333	0.03467	0.00891	1.7974	1.28526	0.73148	0.59978	0.1596	0.01423			487.031
																		333.5	0.0347	0.00882	0.01729	0.30362	0.3324	0.17258	0.15947	0.01411		333.5	0.0347	0.00882	0.01729	0.30362	0.3324	0.17258	0.15947	0.01411		333.5	0.0347	0.00882	1.79078	1.28128	0.73003	0.59771	0.15947	0.01411			485.176
																		334	0.03473	0.00885	0.0172	0.30345	0.33206	0.17249	0.15942	0.01406		334	0.03473	0.00885	0.0172	0.30345	0.33206	0.17249	0.15942	0.01406		334	0.03473	0.00885	1.78446	1.27665	0.72846	0.59566	0.15942	0.01406			483.318
																		334.5	0.03465	0.00882	0.01702	0.30333	0.3318	0.17245	0.15939	0.01398		334.5	0.03465	0.00882	0.01702	0.30333	0.3318	0.17245	0.15939	0.01398		334.5	0.03465	0.00882	1.779	1.27264	0.72719	0.59386	0.15939	0.01398			481.463
																		335	0.03461	0.00883	0.01687	0.30313	0.33158	0.17238	0.15926	0.01395		335	0.03461	0.00883	0.01687	0.30313	0.33158	0.17238	0.15926	0.01395		335	0.03461	0.00883	1.77254	1.26912	0.72599	0.59213	0.15926	0.01395			479.605
																		335.5	0.03449	0.0088	0.01677	0.30302	0.33133	0.17234	0.1592	0.01399		335.5	0.03449	0.0088	0.01677	0.30302	0.33133	0.17234	0.1592	0.01399		335.5	0.03449	0.0088	1.76703	1.2658	0.72482	0.59043	0.1592	0.01399			477.748
																		336	0.03444	0.00867	0.01669	0.30289	0.33109	0.17234	0.15914	0.01404		336	0.03444	0.00867	0.01669	0.30289	0.33109	0.17234	0.15914	0.01404		336	0.03444	0.00867	1.76246	1.26281	0.72355	0.58898	0.15914	0.01404			475.889
																		336.5	0.0344	0.00862	0.01661	0.30284	0.33096	0.17242	0.15913	0.01406		336.5	0.0344	0.00862	0.01661	0.30284	0.33096	0.17242	0.15913	0.01406		336.5	0.0344	0.00862	1.75807	1.25966	0.72271	0.5876	0.15913	0.01406			474.031
																		337	0.03432	0.0085	0.01663	0.30283	0.33075	0.17243	0.15904	0.01406		337	0.03432	0.0085	0.01663	0.30283	0.33075	0.17243	0.15904	0.01406		337	0.03432	0.0085	1.75378	1.25675	0.72166	0.58624	0.15904	0.01406			472.172
																		337.5	0.03435	0.00843	0.01664	0.30272	0.33062	0.17243	0.15899	0.01404		337.5	0.03435	0.00843	0.01664	0.30272	0.33062	0.17243	0.15899	0.01404		337.5	0.03435	0.00843	1.74942	1.25416	0.72074	0.58523	0.15899	0.01404			470.312
																		338	0.03426	0.00845	0.01661	0.30268	0.33048	0.17237	0.1589	0.01394		338	0.03426	0.00845	0.01661	0.30268	0.33048	0.17237	0.1589	0.01394		338	0.03426	0.00845	1.74582	1.25172	0.71992	0.58413	0.1589	0.01394			468.453
																		338.5	0.03424	0.00836	0.01655	0.30267	0.33033	0.17237	0.15887	0.01392		338.5	0.03424	0.00836	0.01655	0.30267	0.33033	0.17237	0.15887	0.01392		338.5	0.03424	0.00836	1.74265	1.24959	0.71925	0.58318	0.15887	0.01392			466.594
																		339	0.03419	0.00842	0.01645	0.30265	0.3302	0.17241	0.15887	0.01379		339	0.03419	0.00842	0.01645	0.30265	0.3302	0.17241	0.15887	0.01379		339	0.03419	0.00842	1.73934	1.24748	0.71851	0.5824	0.15887	0.01379			464.732
																		339.5	0.03413	0.00835	0.01643	0.30258	0.33016	0.17233	0.15879	0.01373		339.5	0.03413	0.00835	0.01643	0.30258	0.33016	0.17233	0.15879	0.01373		339.5	0.03413	0.00835	1.73558	1.24583	0.71791	0.58162	0.15879	0.01373			462.871
																		340	0.033	0.00751	0.0147	0.30538	0.32585	0.16736	0.1575	0.0131		340	0.033	0.00751	0.0147	0.30538	0.32585	0.16736	0.1575	0.0131		340	0.033	0.00751	1.68597	1.23796	0.70042	0.58755	0.1575	0.0131			461.01
																		340.5	0.03292	0.00737	0.01466	0.30542	0.32578	0.16736	0.15739	0.01302		340.5	0.03292	0.00737	0.01466	0.30542	0.32578	0.16736	0.15739	0.01302		340.5	0.03292	0.00737	1.6834	1.23621	0.7	0.58684	0.15739	0.01302			459.148
																		341	0.03291	0.0073	0.01465	0.30549	0.32567	0.16745	0.1573	0.013		341	0.03291	0.0073	0.01465	0.30549	0.32567	0.16745	0.1573	0.013		341	0.03291	0.0073	1.6804	1.23463	0.6997	0.58628	0.1573	0.013			457.287
																		341.5	0.03286	0.00733	0.0146	0.30554	0.32559	0.16748	0.1572	0.01305		341.5	0.03286	0.00733	0.0146	0.30554	0.32559	0.16748	0.1572	0.01305		341.5	0.03286	0.00733	1.67792	1.23324	0.69935	0.58575	0.1572	0.01305			455.424
																		342	0.03283	0.00726	0.01455	0.30564	0.32555	0.16757	0.1571	0.01305		342	0.03283	0.00726	0.01455	0.30564	0.32555	0.16757	0.1571	0.01305		342	0.03283	0.00726	1.6758	1.23197	0.69916	0.58532	0.1571	0.01305			453.561
																		342.5	0.03277	0.00723	0.01451	0.30561	0.32544	0.16764	0.15708	0.013		342.5	0.03277	0.00723	0.01451	0.30561	0.32544	0.16764	0.15708	0.013		342.5	0.03277	0.00723	1.67365	1.23093	0.69904	0.58488	0.15708	0.013			451.697
																		343	0.03275	0.00729	0.01447	0.3057	0.32543	0.16764	0.15702	0.01304		343	0.03275	0.00729	0.01447	0.3057	0.32543	0.16764	0.15702	0.01304		343	0.03275	0.00729	1.67209	1.22977	0.6988	0.58473	0.15702	0.01304			449.834
																		343.5	0.03267	0.00724	0.01442	0.30578	0.32538	0.16769	0.15705	0.01309		343.5	0.03267	0.00724	0.01442	0.30578	0.32538	0.16769	0.15705	0.01309		343.5	0.03267	0.00724	1.67034	1.22906	0.6987	0.5846	0.15705	0.01309			447.969
																		344	0.03266	0.00718	0.01442	0.30577	0.32538	0.16769	0.15696	0.01306		344	0.03266	0.00718	0.01442	0.30577	0.32538	0.16769	0.15696	0.01306		344	0.03266	0.00718	1.66874	1.22829	0.69871	0.58444	0.15696	0.01306			446.105
																		344.5	0.0326	0.00724	0.01443	0.30583	0.32542	0.16773	0.15695	0.01305		344.5	0.0326	0.00724	0.01443	0.30583	0.32542	0.16773	0.15695	0.01305		344.5	0.0326	0.00724	1.66742	1.22787	0.69875	0.58435	0.15695	0.01305			444.24
																		345	0.03257	0.0072	0.01446	0.30594	0.32541	0.1677	0.15691	0.01301		345	0.03257	0.0072	0.01446	0.30594	0.32541	0.1677	0.15691	0.01301		345	0.03257	0.0072	1.66645	1.22729	0.69874	0.58431	0.15691	0.01301			442.375
																		345.5	0.03252	0.00715	0.01442	0.30606	0.32535	0.16774	0.15688	0.01296		345.5	0.03252	0.00715	0.01442	0.30606	0.32535	0.16774	0.15688	0.01296		345.5	0.03252	0.00715	1.66525	1.22701	0.69893	0.58442	0.15688	0.01296			440.508
																		346	0.03257	0.00711	0.0144	0.30621	0.32534	0.16775	0.15684	0.01291		346	0.03257	0.00711	0.0144	0.30621	0.32534	0.16775	0.15684	0.01291		346	0.03257	0.00711	1.66444	1.22661	0.69893	0.58449	0.15684	0.01291			438.643
																		346.5	0.03246	0.00708	0.0144	0.30636	0.32546	0.16785	0.15673	0.01283		346.5	0.03246	0.00708	0.0144	0.30636	0.32546	0.16785	0.15673	0.01283		346.5	0.03246	0.00708	1.66407	1.22655	0.69916	0.58482	0.15673	0.01283			436.775
																		347	0.0324	0.00705	0.01434	0.30652	0.32554	0.168	0.15667	0.0128		347	0.0324	0.00705	0.01434	0.30652	0.32554	0.168	0.15667	0.0128		347	0.0324	0.00705	1.66326	1.22667	0.69934	0.5851	0.15667	0.0128			434.908
																		347.5	0.0324	0.00708	0.0143	0.30666	0.32555	0.16806	0.15663	0.01284		347.5	0.0324	0.00708	0.0143	0.30666	0.32555	0.16806	0.15663	0.01284		347.5	0.0324	0.00708	1.66246	1.22676	0.69961	0.58547	0.15663	0.01284			433.041
																		348	0.03228	0.00705	0.01427	0.30678	0.32559	0.16815	0.1565	0.0128		348	0.03228	0.00705	0.01427	0.30678	0.32559	0.16815	0.1565	0.0128		348	0.03228	0.00705	1.66239	1.22683	0.69986	0.58589	0.1565	0.0128			431.174
																		348.5	0.03225	0.00696	0.01427	0.3069	0.32565	0.1682	0.15643	0.0128		348.5	0.03225	0.00696	0.01427	0.3069	0.32565	0.1682	0.15643	0.0128		348.5	0.03225	0.00696	1.66188	1.22703	0.70018	0.58621	0.15643	0.0128			429.305
																		349	0.03227	0.00697	0.0143	0.30703	0.3257	0.16822	0.15635	0.01285		349	0.03227	0.00697	0.0143	0.30703	0.3257	0.16822	0.15635	0.01285		349	0.03227	0.00697	1.66211	1.22739	0.70057	0.58667	0.15635	0.01285			427.436
																		349.5	0.03222	0.00693	0.01429	0.30714	0.32572	0.1682	0.15627	0.01284		349.5	0.03222	0.00693	0.01429	0.30714	0.32572	0.1682	0.15627	0.01284		349.5	0.03222	0.00693	1.66221	1.22767	0.70089	0.58715	0.15627	0.01284			425.566
																		350	0.0322	0.00694	0.01434	0.30726	0.32582	0.16829	0.15627	0.01278		350	0.0322	0.00694	0.01434	0.30726	0.32582	0.16829	0.15627	0.01278		350	0.0322	0.00694	1.66195	1.22801	0.70134	0.58763	0.15627	0.01278			423.697
																		350.5	0.0322	0.00689	0.01436	0.30736	0.32589	0.16837	0.1562	0.0128		350.5	0.0322	0.00689	0.01436	0.30736	0.32589	0.16837	0.1562	0.0128		350.5	0.0322	0.00689	1.66221	1.22834	0.70177	0.58815	0.1562	0.0128			421.828
																		351	0.03215	0.00691	0.01437	0.30758	0.32605	0.16844	0.15623	0.01277		351	0.03215	0.00691	0.01437	0.30758	0.32605	0.16844	0.15623	0.01277		351	0.03215	0.00691	1.66252	1.22908	0.70226	0.58879	0.15623	0.01277			419.957
																		351.5	0.03215	0.00689	0.01443	0.30777	0.32607	0.16854	0.15618	0.01272		351.5	0.03215	0.00689	0.01443	0.30777	0.32607	0.16854	0.15618	0.01272		351.5	0.03215	0.00689	1.66298	1.22976	0.70273	0.58945	0.15618	0.01272			418.086
																		352	0.03213	0.00694	0.01441	0.30795	0.32619	0.1686	0.15619	0.01271		352	0.03213	0.00694	0.01441	0.30795	0.32619	0.1686	0.15619	0.01271		352	0.03213	0.00694	1.66322	1.23042	0.70327	0.59016	0.15619	0.01271			416.215
																		352.5	0.03208	0.00687	0.01446	0.30807	0.32619	0.16867	0.1561	0.01272		352.5	0.03208	0.00687	0.01446	0.30807	0.32619	0.16867	0.1561	0.01272		352.5	0.03208	0.00687	1.66358	1.23119	0.70365	0.59076	0.1561	0.01272			414.344
																		353	0.03208	0.00689	0.01446	0.30824	0.3263	0.16871	0.15605	0.01268		353	0.03208	0.00689	0.01446	0.30824	0.3263	0.16871	0.15605	0.01268		353	0.03208	0.00689	1.66399	1.23181	0.70408	0.59151	0.15605	0.01268			412.471
																		353.5	0.03204	0.00687	0.01445	0.30844	0.32646	0.16885	0.156	0.01265		353.5	0.03204	0.00687	0.01445	0.30844	0.32646	0.16885	0.156	0.01265		353.5	0.03204	0.00687	1.66435	1.2324	0.70468	0.59229	0.156	0.01265			410.6
																		354	0.03203	0.00683	0.01446	0.3086	0.32649	0.16887	0.15596	0.01262		354	0.03203	0.00683	0.01446	0.3086	0.32649	0.16887	0.15596	0.01262		354	0.03203	0.00683	1.66505	1.23312	0.70522	0.5929	0.15596	0.01262			408.727
																		354.5	0.032	0.00689	0.01449	0.30874	0.32661	0.16898	0.15596	0.01264		354.5	0.032	0.00689	0.01449	0.30874	0.32661	0.16898	0.15596	0.01264		354.5	0.032	0.00689	1.66572	1.23409	0.70585	0.59363	0.15596	0.01264			406.854
																		355	0.032	0.00679	0.01453	0.30897	0.32678	0.16899	0.15591	0.01263		355	0.032	0.00679	0.01453	0.30897	0.32678	0.16899	0.15591	0.01263		355	0.032	0.00679	1.6663	1.2351	0.70651	0.59425	0.15591	0.01263			404.979
																		355.5	0.03202	0.0068	0.01454	0.3092	0.32687	0.16908	0.15582	0.01262		355.5	0.03202	0.0068	0.01454	0.3092	0.32687	0.16908	0.15582	0.01262		355.5	0.03202	0.0068	1.66729	1.23579	0.70719	0.59511	0.15582	0.01262			403.105
																		356	0.03196	0.00676	0.01453	0.30939	0.32692	0.16911	0.1558	0.01256		356	0.03196	0.00676	0.01453	0.30939	0.32692	0.16911	0.1558	0.01256		356	0.03196	0.00676	1.66774	1.23671	0.70773	0.59586	0.1558	0.01256			401.23
																		356.5	0.03203	0.0068	0.01462	0.30957	0.327	0.16912	0.1558	0.01255		356.5	0.03203	0.0068	0.01462	0.30957	0.327	0.16912	0.1558	0.01255		356.5	0.03203	0.0068	1.66823	1.23764	0.70828	0.59667	0.1558	0.01255			399.355
																		357	0.03196	0.00672	0.01459	0.3097	0.32716	0.16924	0.15575	0.01255		357	0.03196	0.00672	0.01459	0.3097	0.32716	0.16924	0.15575	0.01255		357	0.03196	0.00672	1.6693	1.23869	0.70885	0.59745	0.15575	0.01255			397.48
																		357.5	0.03194	0.00676	0.0146	0.30977	0.32722	0.16925	0.15572	0.01255		357.5	0.03194	0.00676	0.0146	0.30977	0.32722	0.16925	0.15572	0.01255		357.5	0.03194	0.00676	1.67017	1.23937	0.70929	0.59811	0.15572	0.01255			395.605
																		358	0.032	0.00673	0.01466	0.31004	0.3274	0.16935	0.15564	0.01257		358	0.032	0.00673	0.01466	0.31004	0.3274	0.16935	0.15564	0.01257		358	0.032	0.00673	1.67067	1.24035	0.70996	0.59884	0.15564	0.01257			393.729
																		358.5	0.03193	0.00675	0.01466	0.31025	0.32752	0.16943	0.15561	0.01249		358.5	0.03193	0.00675	0.01466	0.31025	0.32752	0.16943	0.15561	0.01249		358.5	0.03193	0.00675	1.67141	1.24123	0.71048	0.5996	0.15561	0.01249			391.852
																		359	0.03196	0.00676	0.0147	0.31034	0.32757	0.16943	0.15555	0.0125		359	0.03196	0.00676	0.0147	0.31034	0.32757	0.16943	0.15555	0.0125		359	0.03196	0.00676	1.67211	1.24216	0.71112	0.60036	0.15555	0.0125			389.975
																		359.5	0.03197	0.00672	0.01477	0.31052	0.32768	0.16958	0.15547	0.01249		359.5	0.03197	0.00672	0.01477	0.31052	0.32768	0.16958	0.15547	0.01249		359.5	0.03197	0.00672	1.67274	1.24311	0.71173	0.60121	0.15547	0.01249			388.098
																		360	0.03199	0.00676	0.01478	0.31068	0.32771	0.16961	0.1555	0.01251		360	0.03199	0.00676	0.01478	0.31068	0.32771	0.16961	0.1555	0.01251		360	0.03199	0.00676	1.67367	1.24422	0.71224	0.60194	0.1555	0.01251			386.221
																		360.5	0.03202	0.00672	0.01483	0.31085	0.32779	0.16965	0.15543	0.01251		360.5	0.03202	0.00672	0.01483	0.31085	0.32779	0.16965	0.15543	0.01251		360.5	0.03202	0.00672	1.67427	1.24501	0.71282	0.60262	0.15543	0.01251			384.342
																		361	0.03204	0.00671	0.01489	0.31103	0.32792	0.1698	0.15542	0.01242		361	0.03204	0.00671	0.01489	0.31103	0.32792	0.1698	0.15542	0.01242		361	0.03204	0.00671	1.6751	1.24575	0.71343	0.60337	0.15542	0.01242			382.463
																		361.5	0.03197	0.00672	0.01487	0.31126	0.32808	0.16996	0.15536	0.0125		361.5	0.03197	0.00672	0.01487	0.31126	0.32808	0.16996	0.15536	0.0125		361.5	0.03197	0.00672	1.67597	1.24666	0.71405	0.60422	0.15536	0.0125			380.584
																		362	0.03202	0.00671	0.01491	0.3114	0.32817	0.16996	0.15536	0.01246		362	0.03202	0.00671	0.01491	0.3114	0.32817	0.16996	0.15536	0.01246		362	0.03202	0.00671	1.67652	1.24753	0.7145	0.6049	0.15536	0.01246			378.705
																		362.5	0.03202	0.00668	0.015	0.31148	0.3282	0.16989	0.15531	0.01247		362.5	0.03202	0.00668	0.015	0.31148	0.3282	0.16989	0.15531	0.01247		362.5	0.03202	0.00668	1.67741	1.24845	0.71497	0.60546	0.15531	0.01247			376.824
																		363	0.032	0.00668	0.01504	0.31169	0.32834	0.17005	0.15532	0.0125		363	0.032	0.00668	0.01504	0.31169	0.32834	0.17005	0.15532	0.0125		363	0.032	0.00668	1.67784	1.24905	0.71553	0.60619	0.15532	0.0125			374.943
																		363.5	0.03199	0.00668	0.015	0.31184	0.32836	0.17006	0.15529	0.01241		363.5	0.03199	0.00668	0.015	0.31184	0.32836	0.17006	0.15529	0.01241		363.5	0.03199	0.00668	1.67846	1.24999	0.71604	0.60684	0.15529	0.01241			373.062
																		364	0.03214	0.00669	0.01512	0.31205	0.32851	0.17013	0.15524	0.01241		364	0.03214	0.00669	0.01512	0.31205	0.32851	0.17013	0.15524	0.01241		364	0.03214	0.00669	1.67967	1.25083	0.71645	0.60745	0.15524	0.01241			371.182
																		364.5	0.03209	0.00664	0.01514	0.31225	0.32858	0.17027	0.15521	0.01234		364.5	0.03209	0.00664	0.01514	0.31225	0.32858	0.17027	0.15521	0.01234		364.5	0.03209	0.00664	1.67997	1.25173	0.71691	0.60817	0.15521	0.01234			369.301
																		365	0.03035	0.00698	0.01492	0.31358	0.3282	0.16867	0.15501	0.01209		365	0.03035	0.00698	0.01492	0.31358	0.3282	0.16867	0.15501	0.01209		365	0.03035	0.00698	1.68609	1.25491	0.71776	0.61005	0.15501	0.01209			367.418
																		365.5	0.03033	0.00702	0.01499	0.31377	0.32823	0.16869	0.15492	0.01202		365.5	0.03033	0.00702	0.01499	0.31377	0.32823	0.16869	0.15492	0.01202		365.5	0.03033	0.00702	1.68648	1.25564	0.71823	0.61071	0.15492	0.01202			365.537
																		366	0.03031	0.00701	0.01503	0.31393	0.32832	0.16882	0.15484	0.01202		366	0.03031	0.00701	0.01503	0.31393	0.32832	0.16882	0.15484	0.01202		366	0.03031	0.00701	1.68742	1.25598	0.71878	0.61146	0.15484	0.01202			363.654
																		366.5	0.03029	0.00701	0.01504	0.31403	0.32834	0.16885	0.1548	0.01201		366.5	0.03029	0.00701	0.01504	0.31403	0.32834	0.16885	0.1548	0.01201		366.5	0.03029	0.00701	1.68738	1.25709	0.71921	0.61197	0.1548	0.01201			361.77
																		367	0.03035	0.00708	0.01519	0.31409	0.32834	0.16884	0.1549	0.012		367	0.03035	0.00708	0.01519	0.31409	0.32834	0.16884	0.1549	0.012		367	0.03035	0.00708	1.68833	1.25743	0.71967	0.61248	0.1549	0.012			359.887
																		367.5	0.03036	0.00696	0.01518	0.31422	0.32836	0.16882	0.15474	0.01206		367.5	0.03036	0.00696	0.01518	0.31422	0.32836	0.16882	0.15474	0.01206		367.5	0.03036	0.00696	1.6889	1.25811	0.72006	0.61293	0.15474	0.01206			358.002
																		368	0.03025	0.007	0.01521	0.31439	0.32841	0.16895	0.15474	0.01199		368	0.03025	0.007	0.01521	0.31439	0.32841	0.16895	0.15474	0.01199		368	0.03025	0.007	1.68894	1.2585	0.72049	0.61344	0.15474	0.01199			356.117
																		368.5	0.03027	0.00707	0.01529	0.31452	0.32847	0.16899	0.15475	0.01201		368.5	0.03027	0.00707	0.01529	0.31452	0.32847	0.16899	0.15475	0.01201		368.5	0.03027	0.00707	1.68948	1.25881	0.7209	0.61393	0.15475	0.01201			354.232
																		369	0.03026	0.00702	0.01535	0.31464	0.32846	0.16898	0.15468	0.01198		369	0.03026	0.00702	0.01535	0.31464	0.32846	0.16898	0.15468	0.01198		369	0.03026	0.00702	1.68976	1.25952	0.72126	0.61423	0.15468	0.01198			352.348
																		369.5	0.03023	0.00707	0.01535	0.31475	0.32851	0.16902	0.15463	0.01198		369.5	0.03023	0.00707	0.01535	0.31475	0.32851	0.16902	0.15463	0.01198		369.5	0.03023	0.00707	1.69025	1.25987	0.72162	0.61453	0.15463	0.01198			350.463
																		370	0.03029	0.00702	0.01543	0.31485	0.32853	0.169	0.15456	0.01191		370	0.03029	0.00702	0.01543	0.31485	0.32853	0.169	0.15456	0.01191		370	0.03029	0.00702	1.69004	1.26041	0.72183	0.61496	0.15456	0.01191			348.576
																		370.5	0.03024	0.00705	0.01543	0.31497	0.32863	0.16908	0.15451	0.0119		370.5	0.03024	0.00705	0.01543	0.31497	0.32863	0.16908	0.15451	0.0119		370.5	0.03024	0.00705	1.69037	1.26062	0.72198	0.61529	0.15451	0.0119			346.689
																		371	0.0302	0.00708	0.0154	0.31504	0.32868	0.16918	0.15449	0.01189		371	0.0302	0.00708	0.0154	0.31504	0.32868	0.16918	0.15449	0.01189		371	0.0302	0.00708	1.69069	1.26084	0.72223	0.61569	0.15449	0.01189			344.803
																		371.5	0.0302	0.00707	0.0154	0.31505	0.32864	0.16917	0.1544	0.01184		371.5	0.0302	0.00707	0.0154	0.31505	0.32864	0.16917	0.1544	0.01184		371.5	0.0302	0.00707	1.69077	1.26111	0.72235	0.61592	0.1544	0.01184			342.914
																		372	0.03015	0.00705	0.01537	0.31506	0.32859	0.16911	0.1544	0.01183		372	0.03015	0.00705	0.01537	0.31506	0.32859	0.16911	0.1544	0.01183		372	0.03015	0.00705	1.69067	1.26138	0.72252	0.61608	0.1544	0.01183			341.027
																		372.5	0.03012	0.00705	0.01537	0.31516	0.32861	0.16909	0.15435	0.01189		372.5	0.03012	0.00705	0.01537	0.31516	0.32861	0.16909	0.15435	0.01189		372.5	0.03012	0.00705	1.69111	1.26137	0.72266	0.61631	0.15435	0.01189			339.139
																		373	0.03017	0.00709	0.01547	0.31522	0.32855	0.16909	0.15435	0.01187		373	0.03017	0.00709	0.01547	0.31522	0.32855	0.16909	0.15435	0.01187		373	0.03017	0.00709	1.69128	1.26152	0.72287	0.61649	0.15435	0.01187			337.25
																		373.5	0.03017	0.00708	0.01548	0.31535	0.32858	0.16918	0.15432	0.01188		373.5	0.03017	0.00708	0.01548	0.31535	0.32858	0.16918	0.15432	0.01188		373.5	0.03017	0.00708	1.69112	1.26169	0.72313	0.6167	0.15432	0.01188			335.361
																		374	0.03018	0.00702	0.01555	0.31534	0.32856	0.16917	0.15432	0.01188		374	0.03018	0.00702	0.01555	0.31534	0.32856	0.16917	0.15432	0.01188		374	0.03018	0.00702	1.69104	1.26186	0.72318	0.61678	0.15432	0.01188			333.471
																		374.5	0.03015	0.00705	0.01559	0.31542	0.32862	0.16921	0.15426	0.01179		374.5	0.03015	0.00705	0.01559	0.31542	0.32862	0.16921	0.15426	0.01179		374.5	0.03015	0.00705	1.69098	1.2618	0.72333	0.61694	0.15426	0.01179			331.582
																		375	0.03018	0.00712	0.01562	0.3154	0.32855	0.16922	0.15429	0.0118		375	0.03018	0.00712	0.01562	0.3154	0.32855	0.16922	0.15429	0.0118		375	0.03018	0.00712	1.69051	1.26181	0.72328	0.61695	0.15429	0.0118			329.691
																		375.5	0.03017	0.00707	0.01559	0.31546	0.32856	0.16921	0.15421	0.01181		375.5	0.03017	0.00707	0.01559	0.31546	0.32856	0.16921	0.15421	0.01181		375.5	0.03017	0.00707	1.69015	1.26178	0.72328	0.61695	0.15421	0.01181			327.801
																		376	0.03015	0.00708	0.01562	0.31549	0.32847	0.16913	0.15417	0.01185		376	0.03015	0.00708	0.01562	0.31549	0.32847	0.16913	0.15417	0.01185		376	0.03015	0.00708	1.69003	1.26173	0.72323	0.61689	0.15417	0.01185			325.91
																		376.5	0.03013	0.00716	0.01567	0.31554	0.3285	0.16917	0.15419	0.01178		376.5	0.03013	0.00716	0.01567	0.31554	0.3285	0.16917	0.15419	0.01178		376.5	0.03013	0.00716	1.69024	1.26158	0.72325	0.61676	0.15419	0.01178			324.018
																		377	0.03009	0.00709	0.01565	0.31558	0.32839	0.16917	0.15411	0.01176		377	0.03009	0.00709	0.01565	0.31558	0.32839	0.16917	0.15411	0.01176		377	0.03009	0.00709	1.68922	1.2613	0.72315	0.61668	0.15411	0.01176			322.125
																		377.5	0.03014	0.00712	0.01572	0.31563	0.32838	0.16918	0.1541	0.01173		377.5	0.03014	0.00712	0.01572	0.31563	0.32838	0.16918	0.1541	0.01173		377.5	0.03014	0.00712	1.68934	1.26114	0.72305	0.61664	0.1541	0.01173			320.232
																		378	0.03013	0.00713	0.01576	0.31565	0.32835	0.16918	0.15405	0.01173		378	0.03013	0.00713	0.01576	0.31565	0.32835	0.16918	0.15405	0.01173		378	0.03013	0.00713	1.68858	1.26075	0.72297	0.6165	0.15405	0.01173			318.34
																		378.5	0.03007	0.00712	0.01571	0.31562	0.32827	0.16918	0.15398	0.0117		378.5	0.03007	0.00712	0.01571	0.31562	0.32827	0.16918	0.15398	0.0117		378.5	0.03007	0.00712	1.68832	1.26066	0.7228	0.61635	0.15398	0.0117			316.447
																		379	0.03012	0.00712	0.01573	0.31566	0.32818	0.1692	0.15398	0.0117		379	0.03012	0.00712	0.01573	0.31566	0.32818	0.1692	0.15398	0.0117		379	0.03012	0.00712	1.68791	1.26043	0.72274	0.61622	0.15398	0.0117			314.553
																		379.5	0.03006	0.00713	0.01574	0.31566	0.32807	0.16913	0.15391	0.01168		379.5	0.03006	0.00713	0.01574	0.31566	0.32807	0.16913	0.15391	0.01168		379.5	0.03006	0.00713	1.68735	1.25996	0.72255	0.616	0.15391	0.01168			312.658
																		380	0.03007	0.00716	0.01579	0.31566	0.32799	0.16909	0.15391	0.01166		380	0.03007	0.00716	0.01579	0.31566	0.32799	0.16909	0.15391	0.01166		380	0.03007	0.00716	1.68662	1.25952	0.72234	0.61564	0.15391	0.01166			310.764
																		380.5	0.03008	0.00716	0.01581	0.31565	0.32788	0.16907	0.15386	0.01168		380.5	0.03008	0.00716	0.01581	0.31565	0.32788	0.16907	0.15386	0.01168		380.5	0.03008	0.00716	1.68605	1.25907	0.72218	0.61544	0.15386	0.01168			308.869
																		381	0.03008	0.00711	0.01582	0.31569	0.32784	0.16912	0.15385	0.01165		381	0.03008	0.00711	0.01582	0.31569	0.32784	0.16912	0.15385	0.01165		381	0.03008	0.00711	1.68558	1.25854	0.72207	0.61518	0.15385	0.01165			306.975
																		381.5	0.03013	0.00713	0.01587	0.31573	0.32772	0.1692	0.15382	0.01159		381.5	0.03013	0.00713	0.01587	0.31573	0.32772	0.1692	0.15382	0.01159		381.5	0.03013	0.00713	1.6849	1.25796	0.72196	0.6148	0.15382	0.01159			305.078
																		382	0.03015	0.00716	0.01592	0.31572	0.32759	0.16914	0.15377	0.01153		382	0.03015	0.00716	0.01592	0.31572	0.32759	0.16914	0.15377	0.01153		382	0.03015	0.00716	1.68411	1.2574	0.72176	0.61431	0.15377	0.01153			303.182
																		382.5	0.03019	0.00715	0.01588	0.31574	0.32747	0.16913	0.15375	0.01156		382.5	0.03019	0.00715	0.01588	0.31574	0.32747	0.16913	0.15375	0.01156		382.5	0.03019	0.00715	1.68311	1.25681	0.7215	0.61387	0.15375	0.01156			301.285
																		383	0.03018	0.00712	0.01593	0.3158	0.32734	0.16912	0.15372	0.01153		383	0.03018	0.00712	0.01593	0.3158	0.32734	0.16912	0.15372	0.01153		383	0.03018	0.00712	1.68231	1.25603	0.72126	0.61342	0.15372	0.01153			299.389
																		383.5	0.03021	0.00718	0.01592	0.3157	0.32724	0.16913	0.15369	0.01152		383.5	0.03021	0.00718	0.01592	0.3157	0.32724	0.16913	0.15369	0.01152		383.5	0.03021	0.00718	1.68136	1.2553	0.72103	0.61296	0.15369	0.01152			297.49
																		384	0.03015	0.00715	0.01592	0.31573	0.32719	0.1692	0.15367	0.01155		384	0.03015	0.00715	0.01592	0.31573	0.32719	0.1692	0.15367	0.01155		384	0.03015	0.00715	1.68015	1.25454	0.72076	0.6124	0.15367	0.01155			295.594
																		384.5	0.03015	0.00722	0.01592	0.3157	0.327	0.16918	0.15369	0.01151		384.5	0.03015	0.00722	0.01592	0.3157	0.327	0.16918	0.15369	0.01151		384.5	0.03015	0.00722	1.67907	1.25368	0.7204	0.61176	0.15369	0.01151			293.695
																		385	0.03019	0.00719	0.01595	0.31565	0.32692	0.16917	0.15368	0.01151		385	0.03019	0.00719	0.01595	0.31565	0.32692	0.16917	0.15368	0.01151		385	0.03019	0.00719	1.67809	1.25281	0.72009	0.61125	0.15368	0.01151			291.797
																		385.5	0.03019	0.00723	0.01595	0.31558	0.32675	0.16913	0.15363	0.01148		385.5	0.03019	0.00723	0.01595	0.31558	0.32675	0.16913	0.15363	0.01148		385.5	0.03019	0.00723	1.67687	1.25194	0.71969	0.61065	0.15363	0.01148			289.896
																		386	0.03025	0.00722	0.01598	0.3155	0.32658	0.16908	0.15357	0.01143		386	0.03025	0.00722	0.01598	0.3155	0.32658	0.16908	0.15357	0.01143		386	0.03025	0.00722	1.67574	1.25113	0.7193	0.61008	0.15357	0.01143			287.998
																		386.5	0.03026	0.00719	0.016	0.31547	0.32643	0.16907	0.15352	0.01142		386.5	0.03026	0.00719	0.016	0.31547	0.32643	0.16907	0.15352	0.01142		386.5	0.03026	0.00719	1.67456	1.2501	0.7189	0.6094	0.15352	0.01142			286.098
																		387	0.03024	0.00718	0.01595	0.31548	0.32635	0.16908	0.15348	0.01145		387	0.03024	0.00718	0.01595	0.31548	0.32635	0.16908	0.15348	0.01145		387	0.03024	0.00718	1.67567	1.25055	0.71876	0.60896	0.15348	0.01145			284.197
																		387.5	0.0303	0.00724	0.01599	0.31545	0.32621	0.16911	0.15347	0.01137		387.5	0.0303	0.00724	0.01599	0.31545	0.32621	0.16911	0.15347	0.01137		387.5	0.0303	0.00724	1.67433	1.24946	0.71841	0.60826	0.15347	0.01137			282.295
																		388	0.03031	0.00724	0.016	0.31538	0.32609	0.16911	0.15349	0.0114		388	0.03031	0.00724	0.016	0.31538	0.32609	0.16911	0.15349	0.0114		388	0.03031	0.00724	1.673	1.24816	0.71792	0.60754	0.15349	0.0114			280.395
																		388.5	0.0304	0.0072	0.01601	0.31536	0.32591	0.16912	0.15343	0.01137		388.5	0.0304	0.0072	0.01601	0.31536	0.32591	0.16912	0.15343	0.01137		388.5	0.0304	0.0072	1.67149	1.24699	0.71737	0.6067	0.15343	0.01137			278.492
																		389	0.03038	0.00723	0.016	0.31532	0.32569	0.16904	0.15343	0.01133		389	0.03038	0.00723	0.016	0.31532	0.32569	0.16904	0.15343	0.01133		389	0.03038	0.00723	1.67003	1.24565	0.71682	0.60589	0.15343	0.01133			276.59
																		389.5	0.03042	0.00726	0.01595	0.31519	0.32556	0.16905	0.15343	0.01133		389.5	0.03042	0.00726	0.01595	0.31519	0.32556	0.16905	0.15343	0.01133		389.5	0.03042	0.00726	1.6688	1.24451	0.7162	0.60498	0.15343	0.01133			274.688
																		390	0.03043	0.0073	0.01595	0.31519	0.32535	0.16911	0.15339	0.01134		390	0.03043	0.0073	0.01595	0.31519	0.32535	0.16911	0.15339	0.01134		390	0.03043	0.0073	1.66704	1.24344	0.71574	0.6041	0.15339	0.01134			272.785
																		390.5	0.03037	0.0073	0.01591	0.31504	0.32517	0.16898	0.15337	0.01132		390.5	0.03037	0.0073	0.01591	0.31504	0.32517	0.16898	0.15337	0.01132		390.5	0.03037	0.0073	1.66553	1.24212	0.71503	0.60322	0.15337	0.01132			270.881
																		391	0.03037	0.00727	0.01593	0.31494	0.32499	0.16893	0.15342	0.01134		391	0.03037	0.00727	0.01593	0.31494	0.32499	0.16893	0.15342	0.01134		391	0.03037	0.00727	1.66363	1.24075	0.71434	0.60237	0.15342	0.01134			268.979
																		391.5	0.03044	0.00724	0.016	0.31479	0.32477	0.16884	0.15339	0.01134		391.5	0.03044	0.00724	0.016	0.31479	0.32477	0.16884	0.15339	0.01134		391.5	0.03044	0.00724	1.66214	1.23978	0.71371	0.60153	0.15339	0.01134			267.074
																		392	0.03044	0.00726	0.01605	0.31465	0.32456	0.16881	0.15334	0.01126		392	0.03044	0.00726	0.01605	0.31465	0.32456	0.16881	0.15334	0.01126		392	0.03044	0.00726	1.66073	1.23846	0.71322	0.60065	0.15334	0.01126			265.17
																		392.5	0.03052	0.00727	0.01612	0.31458	0.32434	0.16877	0.15332	0.0113		392.5	0.03052	0.00727	0.01612	0.31458	0.32434	0.16877	0.15332	0.0113		392.5	0.03052	0.00727	1.65886	1.23676	0.71257	0.59983	0.15332	0.0113			263.264
																		393	0.03058	0.00731	0.0161	0.31455	0.32418	0.16886	0.15332	0.01125		393	0.03058	0.00731	0.0161	0.31455	0.32418	0.16886	0.15332	0.01125		393	0.03058	0.00731	1.65701	1.23559	0.71213	0.59904	0.15332	0.01125			261.357
																		393.5	0.03056	0.0073	0.01606	0.31439	0.32399	0.1688	0.15329	0.01124		393.5	0.03056	0.0073	0.01606	0.31439	0.32399	0.1688	0.15329	0.01124		393.5	0.03056	0.0073	1.65557	1.23426	0.71156	0.5981	0.15329	0.01124			259.453
																		394	0.03054	0.00726	0.01599	0.31427	0.32375	0.1688	0.15328	0.0112		394	0.03054	0.00726	0.01599	0.31427	0.32375	0.1688	0.15328	0.0112		394	0.03054	0.00726	1.65414	1.23294	0.7109	0.59719	0.15328	0.0112			257.547
																		394.5	0.03054	0.00727	0.01592	0.31414	0.32358	0.16869	0.15323	0.01119		394.5	0.03054	0.00727	0.01592	0.31414	0.32358	0.16869	0.15323	0.01119		394.5	0.03054	0.00727	1.65232	1.23163	0.71037	0.5962	0.15323	0.01119			255.639
																		395	0.03056	0.0073	0.01593	0.31402	0.32334	0.16863	0.1532	0.0112		395	0.03056	0.0073	0.01593	0.31402	0.32334	0.16863	0.1532	0.0112		395	0.03056	0.0073	1.65091	1.23023	0.70963	0.59522	0.1532	0.0112			253.732
																		395.5	0.03059	0.00723	0.01592	0.31387	0.32318	0.16868	0.1531	0.01113		395.5	0.03059	0.00723	0.01592	0.31387	0.32318	0.16868	0.1531	0.01113		395.5	0.03059	0.00723	1.64917	1.22895	0.70898	0.59428	0.1531	0.01113			251.824
																		396	0.03055	0.00723	0.01585	0.3138	0.32299	0.16864	0.15306	0.01122		396	0.03055	0.00723	0.01585	0.3138	0.32299	0.16864	0.15306	0.01122		396	0.03055	0.00723	1.64753	1.22754	0.7084	0.59336	0.15306	0.01122			249.916
																		396.5	0.0306	0.00724	0.0159	0.31368	0.32276	0.16871	0.15313	0.01115		396.5	0.0306	0.00724	0.0159	0.31368	0.32276	0.16871	0.15313	0.01115		396.5	0.0306	0.00724	1.64569	1.22615	0.70777	0.59248	0.15313	0.01115			248.008
																		397	0.03066	0.00729	0.01591	0.31358	0.32258	0.1686	0.15306	0.01112		397	0.03066	0.00729	0.01591	0.31358	0.32258	0.1686	0.15306	0.01112		397	0.03066	0.00729	1.64397	1.2249	0.70713	0.59156	0.15306	0.01112			246.1
																		397.5	0.03061	0.00724	0.01587	0.31338	0.32226	0.16858	0.15299	0.01117		397.5	0.03061	0.00724	0.01587	0.31338	0.32226	0.16858	0.15299	0.01117		397.5	0.03061	0.00724	1.64223	1.22332	0.7065	0.59056	0.15299	0.01117			244.189
																		398	0.03063	0.00727	0.01582	0.31328	0.322	0.16849	0.15301	0.01112		398	0.03063	0.00727	0.01582	0.31328	0.322	0.16849	0.15301	0.01112		398	0.03063	0.00727	1.6405	1.22207	0.70581	0.58951	0.15301	0.01112			242.279
																		398.5	0.03067	0.00724	0.01586	0.31309	0.32177	0.16835	0.1529	0.01113		398.5	0.03067	0.00724	0.01586	0.31309	0.32177	0.16835	0.1529	0.01113		398.5	0.03067	0.00724	1.63909	1.2205	0.70513	0.58846	0.1529	0.01113			240.369
																		399	0.03067	0.0072	0.01581	0.31295	0.32149	0.16829	0.15289	0.01111		399	0.03067	0.0072	0.01581	0.31295	0.32149	0.16829	0.15289	0.01111		399	0.03067	0.0072	1.63735	1.21919	0.70453	0.58751	0.15289	0.01111			238.459
																		399.5	0.03063	0.00722	0.01582	0.31279	0.32121	0.16824	0.15293	0.01111		399.5	0.03063	0.00722	0.01582	0.31279	0.32121	0.16824	0.15293	0.01111		399.5	0.03063	0.00722	1.6352	1.21783	0.70394	0.5865	0.15293	0.01111			236.547
																		400	0.03065	0.0072	0.01579	0.31262	0.32094	0.16823	0.15285	0.01109		400	0.03065	0.0072	0.01579	0.31262	0.32094	0.16823	0.15285	0.01109		400	0.03065	0.0072	1.63377	1.21628	0.70328	0.5855	0.15285	0.01109			234.637
																		400.5	0.03061	0.00723	0.01572	0.31245	0.32068	0.16819	0.15286	0.01108		400.5	0.03061	0.00723	0.01572	0.31245	0.32068	0.16819	0.15286	0.01108		400.5	0.03061	0.00723	1.63221	1.21477	0.70259	0.58445	0.15286	0.01108			232.725
																		401	0.03061	0.00724	0.01571	0.31229	0.32043	0.16814	0.15289	0.01108		401	0.03061	0.00724	0.01571	0.31229	0.32043	0.16814	0.15289	0.01108		401	0.03061	0.00724	1.63042	1.21325	0.70196	0.58342	0.15289	0.01108			230.812
																		401.5	0.03066	0.00722	0.01567	0.31215	0.32016	0.16806	0.15285	0.01104		401.5	0.03066	0.00722	0.01567	0.31215	0.32016	0.16806	0.15285	0.01104		401.5	0.03066	0.00722	1.62855	1.21183	0.70118	0.58228	0.15285	0.01104			228.898
																		402	0.03065	0.00726	0.01567	0.31199	0.31993	0.16804	0.15283	0.01103		402	0.03065	0.00726	0.01567	0.31199	0.31993	0.16804	0.15283	0.01103		402	0.03065	0.00726	1.62683	1.21057	0.70044	0.58122	0.15283	0.01103			226.986
																		402.5	0.03067	0.00727	0.01568	0.31175	0.31965	0.16793	0.1528	0.01106		402.5	0.03067	0.00727	0.01568	0.31175	0.31965	0.16793	0.1528	0.01106		402.5	0.03067	0.00727	1.6251	1.20895	0.69975	0.58014	0.1528	0.01106			225.072
																		403	0.03067	0.00726	0.01563	0.31163	0.31944	0.16785	0.15277	0.01107		403	0.03067	0.00726	0.01563	0.31163	0.31944	0.16785	0.15277	0.01107		403	0.03067	0.00726	1.62304	1.20732	0.69908	0.57912	0.15277	0.01107			223.158
																		403.5	0.03076	0.00726	0.01566	0.31137	0.31911	0.16775	0.15275	0.01099		403.5	0.03076	0.00726	0.01566	0.31137	0.31911	0.16775	0.15275	0.01099		403.5	0.03076	0.00726	1.62121	1.20589	0.69829	0.57799	0.15275	0.01099			221.244
																		404	0.03076	0.00724	0.01561	0.31124	0.31886	0.16771	0.15272	0.01102		404	0.03076	0.00724	0.01561	0.31124	0.31886	0.16771	0.15272	0.01102		404	0.03076	0.00724	1.6195	1.20443	0.69754	0.57696	0.15272	0.01102			219.33
																		404.5	0.03078	0.0072	0.01557	0.31106	0.31859	0.16769	0.15264	0.01099		404.5	0.03078	0.0072	0.01557	0.31106	0.31859	0.16769	0.15264	0.01099		404.5	0.03078	0.0072	1.61768	1.2029	0.69686	0.57591	0.15264	0.01099			217.414
																		405	0.03084	0.00727	0.0156	0.31097	0.31833	0.16762	0.15269	0.01098		405	0.03084	0.00727	0.0156	0.31097	0.31833	0.16762	0.15269	0.01098		405	0.03084	0.00727	1.61574	1.20119	0.69617	0.57477	0.15269	0.01098			215.498
																		405.5	0.03087	0.00724	0.01557	0.31074	0.31807	0.1676	0.15264	0.01095		405.5	0.03087	0.00724	0.01557	0.31074	0.31807	0.1676	0.15264	0.01095		405.5	0.03087	0.00724	1.6139	1.1996	0.6954	0.57363	0.15264	0.01095			213.582
																		406	0.03083	0.00726	0.01549	0.31056	0.31776	0.16751	0.1526	0.01097		406	0.03083	0.00726	0.01549	0.31056	0.31776	0.16751	0.1526	0.01097		406	0.03083	0.00726	1.61206	1.19803	0.69473	0.57251	0.1526	0.01097			211.666
																		406.5	0.03082	0.00724	0.01544	0.31039	0.31746	0.16745	0.15251	0.01088		406.5	0.03082	0.00724	0.01544	0.31039	0.31746	0.16745	0.15251	0.01088		406.5	0.03082	0.00724	1.61009	1.19647	0.69398	0.57137	0.15251	0.01088			209.748
																		407	0.03082	0.00723	0.01542	0.31022	0.31722	0.16744	0.15247	0.01093		407	0.03082	0.00723	0.01542	0.31022	0.31722	0.16744	0.15247	0.01093		407	0.03082	0.00723	1.60836	1.19479	0.6933	0.57022	0.15247	0.01093			207.83
																		407.5	0.03077	0.00729	0.01534	0.30999	0.31693	0.16722	0.15254	0.01098		407.5	0.03077	0.00729	0.01534	0.30999	0.31693	0.16722	0.15254	0.01098		407.5	0.03077	0.00729	1.60671	1.19334	0.69242	0.56906	0.15254	0.01098			205.912
																		408	0.03082	0.00723	0.01535	0.30976	0.31656	0.16711	0.15249	0.01096		408	0.03082	0.00723	0.01535	0.30976	0.31656	0.16711	0.15249	0.01096		408	0.03082	0.00723	1.60478	1.19184	0.69147	0.56789	0.15249	0.01096			203.994
																		408.5	0.03079	0.00722	0.01528	0.3096	0.31633	0.16706	0.1525	0.01095		408.5	0.03079	0.00722	0.01528	0.3096	0.31633	0.16706	0.1525	0.01095		408.5	0.03079	0.00722	1.60277	1.19028	0.69082	0.56679	0.1525	0.01095			202.076
																		409	0.03079	0.00724	0.01528	0.30944	0.31608	0.16706	0.15243	0.01093		409	0.03079	0.00724	0.01528	0.30944	0.31608	0.16706	0.15243	0.01093		409	0.03079	0.00724	1.60094	1.18889	0.69003	0.56576	0.15243	0.01093			200.156
																		409.5	0.03078	0.0072	0.01517	0.3093	0.31579	0.16702	0.15236	0.01099		409.5	0.03078	0.0072	0.01517	0.3093	0.31579	0.16702	0.15236	0.01099		409.5	0.03078	0.0072	1.59911	1.18736	0.68929	0.56475	0.15236	0.01099			198.236
																		410	0.03081	0.0072	0.01521	0.30904	0.31547	0.16693	0.15238	0.0109		410	0.03081	0.0072	0.01521	0.30904	0.31547	0.16693	0.15238	0.0109		410	0.03081	0.0072	1.59726	1.18592	0.68854	0.56364	0.15238	0.0109			196.316
																		410.5	0.03084	0.00724	0.01518	0.30877	0.31507	0.16678	0.15237	0.0109		410.5	0.03084	0.00724	0.01518	0.30877	0.31507	0.16678	0.15237	0.0109		410.5	0.03084	0.00724	1.59512	1.18423	0.68778	0.56246	0.15237	0.0109			194.396
																		411	0.0309	0.00724	0.01512	0.30862	0.31485	0.16676	0.15232	0.01087		411	0.0309	0.00724	0.01512	0.30862	0.31485	0.16676	0.15232	0.01087		411	0.0309	0.00724	1.5936	1.18274	0.68709	0.56138	0.15232	0.01087			192.477
																		411.5	0.03093	0.00726	0.01511	0.30847	0.31457	0.16671	0.15232	0.01086		411.5	0.03093	0.00726	0.01511	0.30847	0.31457	0.16671	0.15232	0.01086		411.5	0.03093	0.00726	1.59205	1.18121	0.68642	0.56028	0.15232	0.01086			190.555
																		412	0.03098	0.00723	0.01505	0.30832	0.31432	0.16666	0.1523	0.01085		412	0.03098	0.00723	0.01505	0.30832	0.31432	0.16666	0.1523	0.01085		412	0.03098	0.00723	1.59032	1.17968	0.68577	0.55921	0.1523	0.01085			188.633
																		412.5	0.03098	0.00724	0.015	0.30817	0.31405	0.16656	0.15225	0.01089		412.5	0.03098	0.00724	0.015	0.30817	0.31405	0.16656	0.15225	0.01089		412.5	0.03098	0.00724	1.5884	1.17819	0.68504	0.55821	0.15225	0.01089			186.711
																		413	0.03094	0.00722	0.01487	0.30796	0.31375	0.16651	0.15226	0.01085		413	0.03094	0.00722	0.01487	0.30796	0.31375	0.16651	0.15226	0.01085		413	0.03094	0.00722	1.58699	1.17685	0.68442	0.55716	0.15226	0.01085			184.787
																		413.5	0.03092	0.00723	0.01479	0.30773	0.31342	0.16641	0.15213	0.01086		413.5	0.03092	0.00723	0.01479	0.30773	0.31342	0.16641	0.15213	0.01086		413.5	0.03092	0.00723	1.58506	1.17543	0.68373	0.55614	0.15213	0.01086			182.865
																		414	0.03095	0.00719	0.01477	0.30753	0.31316	0.16633	0.15217	0.01087		414	0.03095	0.00719	0.01477	0.30753	0.31316	0.16633	0.15217	0.01087		414	0.03095	0.00719	1.58342	1.17399	0.68309	0.5551	0.15217	0.01087			180.941
																		414.5	0.03093	0.0072	0.01472	0.30733	0.31289	0.16626	0.15215	0.01091		414.5	0.03093	0.0072	0.01472	0.30733	0.31289	0.16626	0.15215	0.01091		414.5	0.03093	0.0072	1.58167	1.17244	0.68234	0.55417	0.15215	0.01091			179.018
																		415	0.03089	0.00719	0.01472	0.30712	0.31256	0.16623	0.15212	0.01088		415	0.03089	0.00719	0.01472	0.30712	0.31256	0.16623	0.15212	0.01088		415	0.03089	0.00719	1.58012	1.17111	0.68161	0.5532	0.15212	0.01088			177.094
																		415.5	0.03092	0.00722	0.01465	0.30697	0.31228	0.16615	0.15213	0.01081		415.5	0.03092	0.00722	0.01465	0.30697	0.31228	0.16615	0.15213	0.01081		415.5	0.03092	0.00722	1.57843	1.16971	0.68089	0.55214	0.15213	0.01081			175.168
																		416	0.03093	0.0072	0.01461	0.30679	0.31202	0.16613	0.15212	0.01081		416	0.03093	0.0072	0.01461	0.30679	0.31202	0.16613	0.15212	0.01081		416	0.03093	0.0072	1.57659	1.16834	0.68021	0.55123	0.15212	0.01081			173.244
																		416.5	0.03095	0.00724	0.01456	0.30659	0.31175	0.16595	0.15209	0.01081		416.5	0.03095	0.00724	0.01456	0.30659	0.31175	0.16595	0.15209	0.01081		416.5	0.03095	0.00724	1.57504	1.16698	0.6794	0.55014	0.15209	0.01081			171.318
																		417	0.03093	0.00726	0.01447	0.30631	0.31145	0.16584	0.15207	0.01079		417	0.03093	0.00726	0.01447	0.30631	0.31145	0.16584	0.15207	0.01079		417	0.03093	0.00726	1.57341	1.16551	0.67867	0.54917	0.15207	0.01079			169.393
																		417.5	0.03093	0.0072	0.01445	0.30616	0.31116	0.16577	0.15204	0.01078		417.5	0.03093	0.0072	0.01445	0.30616	0.31116	0.16577	0.15204	0.01078		417.5	0.03093	0.0072	1.57165	1.1641	0.67787	0.54816	0.15204	0.01078			167.465
																		418	0.03098	0.00723	0.01441	0.30599	0.31084	0.16578	0.15201	0.01079		418	0.03098	0.00723	0.01441	0.30599	0.31084	0.16578	0.15201	0.01079		418	0.03098	0.00723	1.56992	1.16273	0.67723	0.5472	0.15201	0.01079			165.539
																		418.5	0.03098	0.00724	0.01439	0.30582	0.31056	0.1657	0.15199	0.01077		418.5	0.03098	0.00724	0.01439	0.30582	0.31056	0.1657	0.15199	0.01077		418.5	0.03098	0.00724	1.56847	1.16137	0.67659	0.54618	0.15199	0.01077			163.611
																		419	0.03038	0.00731	0.01415	0.30548	0.30996	0.16495	0.15189	0.01058		419	0.03038	0.00731	0.01415	0.30548	0.30996	0.16495	0.15189	0.01058		419	0.03038	0.00731	1.56537	1.15808	0.67602	0.54481	0.15189	0.01058			161.684
																		419.5	0.03047	0.00729	0.01416	0.3052	0.30961	0.16487	0.15192	0.01064		419.5	0.03047	0.00729	0.01416	0.3052	0.30961	0.16487	0.15192	0.01064		419.5	0.03047	0.00729	1.56359	1.1568	0.67538	0.54367	0.15192	0.01064			159.756
																		420	0.03044	0.00724	0.01403	0.305	0.30924	0.16478	0.15187	0.01063		420	0.03044	0.00724	0.01403	0.305	0.30924	0.16478	0.15187	0.01063		420	0.03044	0.00724	1.56229	1.15552	0.67468	0.54281	0.15187	0.01063			157.826
																		420.5	0.03048	0.00738	0.01405	0.30477	0.30898	0.16464	0.15191	0.01059		420.5	0.03048	0.00738	0.01405	0.30477	0.30898	0.16464	0.15191	0.01059		420.5	0.03048	0.00738	1.56063	1.1541	0.67397	0.54183	0.15191	0.01059			155.898
																		421	0.03043	0.0072	0.01404	0.30452	0.3087	0.16462	0.1518	0.01059		421	0.03043	0.0072	0.01404	0.30452	0.3087	0.16462	0.1518	0.01059		421	0.03043	0.0072	1.55936	1.15263	0.67311	0.54085	0.1518	0.01059			153.969
																		421.5	0.03054	0.00729	0.0139	0.30429	0.30833	0.16453	0.1518	0.01058		421.5	0.03054	0.00729	0.0139	0.30429	0.30833	0.16453	0.1518	0.01058		421.5	0.03054	0.00729	1.55731	1.1515	0.67251	0.53985	0.1518	0.01058			152.037
																		422	0.03055	0.00734	0.01388	0.30417	0.30804	0.16454	0.15179	0.01055		422	0.03055	0.00734	0.01388	0.30417	0.30804	0.16454	0.15179	0.01055		422	0.03055	0.00734	1.55596	1.14989	0.67173	0.53892	0.15179	0.01055			150.107
																		422.5	0.0305	0.0072	0.01385	0.30384	0.30775	0.16442	0.1517	0.01057		422.5	0.0305	0.0072	0.01385	0.30384	0.30775	0.16442	0.1517	0.01057		422.5	0.0305	0.0072	1.55395	1.14875	0.67109	0.538	0.1517	0.01057			148.178
																		423	0.03061	0.00719	0.01384	0.30367	0.3075	0.16441	0.15167	0.01059		423	0.03061	0.00719	0.01384	0.30367	0.3075	0.16441	0.15167	0.01059		423	0.03061	0.00719	1.55234	1.1474	0.6705	0.53698	0.15167	0.01059			146.246
																		423.5	0.03046	0.0073	0.01363	0.30343	0.30713	0.16435	0.15172	0.01058		423.5	0.03046	0.0073	0.01363	0.30343	0.30713	0.16435	0.15172	0.01058		423.5	0.03046	0.0073	1.55099	1.14606	0.66982	0.53598	0.15172	0.01058			144.314
																		424	0.03054	0.00722	0.01357	0.3033	0.30692	0.16423	0.1517	0.01057		424	0.03054	0.00722	0.01357	0.3033	0.30692	0.16423	0.1517	0.01057		424	0.03054	0.00722	1.54919	1.14483	0.66932	0.53503	0.1517	0.01057			142.383
																		424.5	0.03054	0.00734	0.01361	0.30312	0.30664	0.16405	0.1518	0.01052		424.5	0.03054	0.00734	0.01361	0.30312	0.30664	0.16405	0.1518	0.01052		424.5	0.03054	0.00734	1.54736	1.14335	0.66854	0.53402	0.1518	0.01052			140.449
																		425	0.03055	0.00723	0.01356	0.30281	0.30629	0.16398	0.15164	0.01054		425	0.03055	0.00723	0.01356	0.30281	0.30629	0.16398	0.15164	0.01054		425	0.03055	0.00723	1.54625	1.14204	0.66784	0.53307	0.15164	0.01054			138.516
																		425.5	0.03053	0.00718	0.01341	0.30259	0.30606	0.16392	0.15165	0.01051		425.5	0.03053	0.00718	0.01341	0.30259	0.30606	0.16392	0.15165	0.01051		425.5	0.03053	0.00718	1.54501	1.14066	0.66715	0.53207	0.15165	0.01051			136.584
																		426	0.03054	0.00727	0.01341	0.30241	0.30575	0.16393	0.15168	0.01046		426	0.03054	0.00727	0.01341	0.30241	0.30575	0.16393	0.15168	0.01046		426	0.03054	0.00727	1.54326	1.13927	0.66643	0.53117	0.15168	0.01046			134.648
																		426.5	0.03043	0.00719	0.01331	0.30221	0.30539	0.16383	0.15162	0.01051		426.5	0.03043	0.00719	0.01331	0.30221	0.30539	0.16383	0.15162	0.01051		426.5	0.03043	0.00719	1.54226	1.13818	0.66571	0.53029	0.15162	0.01051			132.715
																		427	0.03059	0.00724	0.01326	0.30202	0.30517	0.1637	0.15149	0.01049		427	0.03059	0.00724	0.01326	0.30202	0.30517	0.1637	0.15149	0.01049		427	0.03059	0.00724	1.54031	1.13682	0.66516	0.5295	0.15149	0.01049			130.781
																		427.5	0.0305	0.00733	0.01316	0.30175	0.30481	0.16355	0.15153	0.01049		427.5	0.0305	0.00733	0.01316	0.30175	0.30481	0.16355	0.15153	0.01049		427.5	0.0305	0.00733	1.53896	1.13572	0.66441	0.52853	0.15153	0.01049			128.846
																		428	0.03069	0.00723	0.01321	0.30167	0.30459	0.16357	0.15163	0.01042		428	0.03069	0.00723	0.01321	0.30167	0.30459	0.16357	0.15163	0.01042		428	0.03069	0.00723	1.53717	1.13457	0.66379	0.52772	0.15163	0.01042			126.91
																		428.5	0.03063	0.00737	0.0131	0.30155	0.30431	0.16343	0.15158	0.01047		428.5	0.03063	0.00737	0.0131	0.30155	0.30431	0.16343	0.15158	0.01047		428.5	0.03063	0.00737	1.53616	1.13312	0.66329	0.5268	0.15158	0.01047			124.975
																		429	0.03064	0.0072	0.01303	0.3012	0.30398	0.1634	0.15148	0.01042		429	0.03064	0.0072	0.01303	0.3012	0.30398	0.1634	0.15148	0.01042		429	0.03064	0.0072	1.5345	1.13214	0.66265	0.52595	0.15148	0.01042			123.037
																		429.5	0.03065	0.0073	0.01298	0.30108	0.30378	0.16333	0.15145	0.01041		429.5	0.03065	0.0073	0.01298	0.30108	0.30378	0.16333	0.15145	0.01041		429.5	0.03065	0.0073	1.53323	1.13055	0.66203	0.52488	0.15145	0.01041			121.102
																		430	0.03063	0.00722	0.01288	0.30078	0.30343	0.16328	0.1515	0.01037		430	0.03063	0.00722	0.01288	0.30078	0.30343	0.16328	0.1515	0.01037		430	0.03063	0.00722	1.53191	1.1293	0.66148	0.52387	0.1515	0.01037			119.164
																		430.5	0.03059	0.00724	0.01283	0.30061	0.30313	0.1632	0.15146	0.01031		430.5	0.03059	0.00724	0.01283	0.30061	0.30313	0.1632	0.15146	0.01031		430.5	0.03059	0.00724	1.53093	1.12823	0.6608	0.52298	0.15146	0.01031			117.227
																		431	0.03061	0.00719	0.01269	0.30045	0.30286	0.16315	0.15146	0.01032		431	0.03061	0.00719	0.01269	0.30045	0.30286	0.16315	0.15146	0.01032		431	0.03061	0.00719	1.52876	1.12679	0.66025	0.52221	0.15146	0.01032			115.287
																		431.5	0.0306	0.00733	0.01262	0.3001	0.30253	0.16303	0.15139	0.01026		431.5	0.0306	0.00733	0.01262	0.3001	0.30253	0.16303	0.15139	0.01026		431.5	0.0306	0.00733	1.52793	1.12559	0.65945	0.52127	0.15139	0.01026			113.35
																		432	0.0306	0.00705	0.0126	0.29992	0.30225	0.16294	0.15125	0.01034		432	0.0306	0.00705	0.0126	0.29992	0.30225	0.16294	0.15125	0.01034		432	0.0306	0.00705	1.52621	1.12474	0.659	0.52055	0.15125	0.01034			111.41
																		432.5	0.0306	0.00716	0.01253	0.29964	0.30194	0.1628	0.15138	0.01027		432.5	0.0306	0.00716	0.01253	0.29964	0.30194	0.1628	0.15138	0.01027		432.5	0.0306	0.00716	1.52496	1.12367	0.65844	0.51968	0.15138	0.01027			109.471
																		433	0.0306	0.00711	0.0125	0.29947	0.30166	0.16272	0.15131	0.0104		433	0.0306	0.00711	0.0125	0.29947	0.30166	0.16272	0.15131	0.0104		433	0.0306	0.00711	1.52341	1.12259	0.65779	0.51908	0.15131	0.0104			107.531
																		433.5	0.03056	0.0072	0.01237	0.29926	0.30143	0.16268	0.15129	0.01027		433.5	0.03056	0.0072	0.01237	0.29926	0.30143	0.16268	0.15129	0.01027		433.5	0.03056	0.0072	1.52192	1.12177	0.6572	0.51821	0.15129	0.01027			105.59
																		434	0.03061	0.00727	0.01239	0.299	0.30109	0.1625	0.15133	0.01025		434	0.03061	0.00727	0.01239	0.299	0.30109	0.1625	0.15133	0.01025		434	0.03061	0.00727	1.52112	1.12019	0.6566	0.51731	0.15133	0.01025			103.65
																		434.5	0.03066	0.00708	0.01237	0.29882	0.30084	0.16248	0.15116	0.01031		434.5	0.03066	0.00708	0.01237	0.29882	0.30084	0.16248	0.15116	0.01031		434.5	0.03066	0.00708	1.51955	1.11941	0.65602	0.51657	0.15116	0.01031			101.709
																		435	0.03058	0.00716	0.01224	0.29868	0.30056	0.1624	0.15126	0.0102		435	0.03058	0.00716	0.01224	0.29868	0.30056	0.1624	0.15126	0.0102		435	0.03058	0.00716	1.51858	1.1183	0.65545	0.51578	0.15126	0.0102			99.7676
																		435.5	0.03064	0.00726	0.01228	0.29839	0.30023	0.16232	0.15124	0.01014		435.5	0.03064	0.00726	0.01228	0.29839	0.30023	0.16232	0.15124	0.01014		435.5	0.03064	0.00726	1.51736	1.11702	0.65487	0.51494	0.15124	0.01014			97.8242
																		436	0.03064	0.00712	0.01209	0.29807	0.29997	0.16209	0.15117	0.01019		436	0.03064	0.00712	0.01209	0.29807	0.29997	0.16209	0.15117	0.01019		436	0.03064	0.00712	1.51598	1.11616	0.65426	0.51409	0.15117	0.01019			95.8828
																		436.5	0.03071	0.00715	0.01217	0.29798	0.29973	0.16218	0.15115	0.01016		436.5	0.03071	0.00715	0.01217	0.29798	0.29973	0.16218	0.15115	0.01016		436.5	0.03071	0.00715	1.51498	1.11509	0.65378	0.51333	0.15115	0.01016			93.9394
																		437	0.03061	0.00708	0.01194	0.29782	0.29944	0.1621	0.1511	0.01013		437	0.03061	0.00708	0.01194	0.29782	0.29944	0.1621	0.1511	0.01013		437	0.03061	0.00708	1.51366	1.11431	0.65314	0.51264	0.1511	0.01013			91.9961
																		437.5	0.03064	0.00722	0.01208	0.29749	0.29917	0.16204	0.15112	0.01013		437.5	0.03064	0.00722	0.01208	0.29749	0.29917	0.16204	0.15112	0.01013		437.5	0.03064	0.00722	1.51218	1.11309	0.65262	0.51185	0.15112	0.01013			90.0527
																		438	0.03053	0.0072	0.01186	0.29726	0.29881	0.16187	0.15111	0.0101		438	0.03053	0.0072	0.01186	0.29726	0.29881	0.16187	0.15111	0.0101		438	0.03053	0.0072	1.51122	1.112	0.65199	0.51102	0.15111	0.0101			88.1074
																		438.5	0.03066	0.00715	0.01182	0.29711	0.29854	0.1618	0.151	0.01018		438.5	0.03066	0.00715	0.01182	0.29711	0.29854	0.1618	0.151	0.01018		438.5	0.03066	0.00715	1.51025	1.1111	0.65158	0.51031	0.151	0.01018			86.1641
																		439	0.03066	0.00715	0.01182	0.297	0.29825	0.1617	0.15099	0.0101		439	0.03066	0.00715	0.01182	0.297	0.29825	0.1617	0.15099	0.0101		439	0.03066	0.00715	1.509	1.11015	0.65097	0.50969	0.15099	0.0101			84.2188
																		439.5	0.03056	0.00707	0.01173	0.29681	0.29799	0.16164	0.15088	0.01008		439.5	0.03056	0.00707	0.01173	0.29681	0.29799	0.16164	0.15088	0.01008		439.5	0.03056	0.00707	1.50785	1.1091	0.65043	0.50893	0.15088	0.01008			82.2715
																		440	0.0306	0.00718	0.01162	0.29657	0.2978	0.16152	0.15086	0.0101		440	0.0306	0.00718	0.01162	0.29657	0.2978	0.16152	0.15086	0.0101		440	0.0306	0.00718	1.50687	1.10814	0.64993	0.50828	0.15086	0.0101			80.3262
																		440.5	0.03069	0.00709	0.01167	0.29645	0.29749	0.16153	0.15094	0.01007		440.5	0.03069	0.00709	0.01167	0.29645	0.29749	0.16153	0.15094	0.01007		440.5	0.03069	0.00709	1.50656	1.10767	0.64963	0.50769	0.15094	0.01007			78.3809
																		441	0.03067	0.00712	0.01164	0.29631	0.29713	0.16138	0.15094	0.01013		441	0.03067	0.00712	0.01164	0.29631	0.29713	0.16138	0.15094	0.01013		441	0.03067	0.00712	1.50558	1.10667	0.64904	0.50693	0.15094	0.01013			76.4336
																		441.5	0.03065	0.00716	0.01164	0.29614	0.29701	0.16144	0.1509	0.01005		441.5	0.03065	0.00716	0.01164	0.29614	0.29701	0.16144	0.1509	0.01005		441.5	0.03065	0.00716	1.50459	1.1056	0.64862	0.50627	0.1509	0.01005			74.4863
																		442	0.03056	0.00715	0.01145	0.29593	0.29674	0.16144	0.15087	0.01003		442	0.03056	0.00715	0.01145	0.29593	0.29674	0.16144	0.15087	0.01003		442	0.03056	0.00715	1.50327	1.10478	0.64814	0.50557	0.15087	0.01003			72.5391
																		442.5	0.03063	0.00713	0.01136	0.2957	0.29642	0.16124	0.1509	0.01004		442.5	0.03063	0.00713	0.01136	0.2957	0.29642	0.16124	0.1509	0.01004		442.5	0.03063	0.00713	1.5021	1.10374	0.6476	0.50473	0.1509	0.01004			70.5898
																		443	0.03054	0.00715	0.01132	0.29551	0.29611	0.16099	0.15081	0.01004		443	0.03054	0.00715	0.01132	0.29551	0.29611	0.16099	0.15081	0.01004		443	0.03054	0.00715	1.50099	1.10273	0.64697	0.50396	0.15081	0.01004			68.6406
																		443.5	0.0306	0.00702	0.01132	0.29513	0.29579	0.16088	0.15073	0.00994		443.5	0.0306	0.00702	0.01132	0.29513	0.29579	0.16088	0.15073	0.00994		443.5	0.0306	0.00702	1.49979	1.10146	0.64628	0.50322	0.15073	0.00994			66.6914
																		444	0.03061	0.00719	0.0112	0.29503	0.29557	0.16076	0.15076	0.01004		444	0.03061	0.00719	0.0112	0.29503	0.29557	0.16076	0.15076	0.01004		444	0.03061	0.00719	1.49896	1.10072	0.64589	0.50246	0.15076	0.01004			64.7422
																		444.5	0.03066	0.007	0.01119	0.29478	0.29532	0.16089	0.15071	0.01002		444.5	0.03066	0.007	0.01119	0.29478	0.29532	0.16089	0.15071	0.01002		444.5	0.03066	0.007	1.49789	1.09959	0.64533	0.5017	0.15071	0.01002			62.793
																		445	0.03066	0.007	0.01108	0.29459	0.29498	0.1607	0.15066	0.01003		445	0.03066	0.007	0.01108	0.29459	0.29498	0.1607	0.15066	0.01003		445	0.03066	0.007	1.49703	1.09876	0.64482	0.50105	0.15066	0.01003			60.8418
																		445.5	0.03067	0.00705	0.01107	0.29437	0.29482	0.1607	0.15061	0.01003		445.5	0.03067	0.00705	0.01107	0.29437	0.29482	0.1607	0.15061	0.01003		445.5	0.03067	0.00705	1.49531	1.09794	0.64438	0.50037	0.15061	0.01003			58.8926
																		446	0.03063	0.00702	0.01101	0.29405	0.29443	0.16057	0.15058	0.00999		446	0.03063	0.00702	0.01101	0.29405	0.29443	0.16057	0.15058	0.00999		446	0.03063	0.00702	1.49428	1.09683	0.64382	0.49962	0.15058	0.00999			56.9414
																		446.5	0.03078	0.00691	0.01092	0.29385	0.2943	0.16046	0.15051	0.00997		446.5	0.03078	0.00691	0.01092	0.29385	0.2943	0.16046	0.15051	0.00997		446.5	0.03078	0.00691	1.49338	1.09587	0.64337	0.49898	0.15051	0.00997			54.9883
																		447	0.03069	0.00697	0.01086	0.29366	0.29386	0.16048	0.15054	0.00996		447	0.03069	0.00697	0.01086	0.29366	0.29386	0.16048	0.15054	0.00996		447	0.03069	0.00697	1.49221	1.09467	0.64288	0.49818	0.15054	0.00996			53.0371
																		447.5	0.03071	0.00694	0.01085	0.29344	0.29363	0.16027	0.15046	0.00996		447.5	0.03071	0.00694	0.01085	0.29344	0.29363	0.16027	0.15046	0.00996		447.5	0.03071	0.00694	1.49108	1.09395	0.64246	0.4974	0.15046	0.00996			51.084
																		448	0.03064	0.00687	0.01074	0.29324	0.29336	0.16015	0.15047	0.00998		448	0.03064	0.00687	0.01074	0.29324	0.29336	0.16015	0.15047	0.00998		448	0.03064	0.00687	1.48989	1.09283	0.64194	0.49671	0.15047	0.00998			49.1309
																		448.5	0.03069	0.007	0.01068	0.29306	0.29311	0.16014	0.15054	0.00994		448.5	0.03069	0.007	0.01068	0.29306	0.29311	0.16014	0.15054	0.00994		448.5	0.03069	0.007	1.4891	1.09169	0.64152	0.49597	0.15054	0.00994			47.1777
																		449	0.03058	0.00687	0.01056	0.29292	0.29293	0.16004	0.15033	0.00996		449	0.03058	0.00687	0.01056	0.29292	0.29293	0.16004	0.15033	0.00996		449	0.03058	0.00687	1.48797	1.09094	0.64096	0.49531	0.15033	0.00996			45.2246
																		449.5	0.03061	0.00693	0.01054	0.29276	0.29254	0.15997	0.15036	0.00997		449.5	0.03061	0.00693	0.01054	0.29276	0.29254	0.15997	0.15036	0.00997		449.5	0.03061	0.00693	1.48687	1.09001	0.64051	0.49461	0.15036	0.00997			43.2695
																		450	0.0307	0.00691	0.01053	0.29239	0.2922	0.15973	0.15036	0.00998		450	0.0307	0.00691	0.01053	0.29239	0.2922	0.15973	0.15036	0.00998		450	0.0307	0.00691	1.48602	1.08901	0.63981	0.49383	0.15036	0.00998			41.3145
																		450.5	0.03066	0.00691	0.01045	0.29222	0.2919	0.1597	0.15039	0.00997		450.5	0.03066	0.00691	0.01045	0.29222	0.2919	0.1597	0.15039	0.00997		450.5	0.03066	0.00691	1.48468	1.08835	0.63939	0.49326	0.15039	0.00997
																		451	0.03073	0.00691	0.01045	0.29209	0.29168	0.15977	0.15031	0.00997		451	0.03073	0.00691	0.01045	0.29209	0.29168	0.15977	0.15031	0.00997		451	0.03073	0.00691	1.48388	1.08721	0.63886	0.49256	0.15031	0.00997
																		451.5	0.0307	0.00676	0.01038	0.29184	0.29141	0.15959	0.15018	0.00999		451.5	0.0307	0.00676	0.01038	0.29184	0.29141	0.15959	0.15018	0.00999		451.5	0.0307	0.00676	1.48261	1.08646	0.63842	0.49194	0.15018	0.00999
																		452	0.03065	0.00686	0.01025	0.29163	0.29109	0.15943	0.15029	0.00991		452	0.03065	0.00686	0.01025	0.29163	0.29109	0.15943	0.15029	0.00991		452	0.03065	0.00686	1.48165	1.08539	0.6379	0.49122	0.15029	0.00991
																		452.5	0.03073	0.00678	0.01025	0.29142	0.29085	0.15939	0.15026	0.00992		452.5	0.03073	0.00678	0.01025	0.29142	0.29085	0.15939	0.15026	0.00992		452.5	0.03073	0.00678	1.48062	1.0845	0.63743	0.49059	0.15026	0.00992
																		453	0.0306	0.00682	0.01013	0.29127	0.29059	0.15929	0.15022	0.00987		453	0.0306	0.00682	0.01013	0.29127	0.29059	0.15929	0.15022	0.00987		453	0.0306	0.00682	1.47951	1.08362	0.63702	0.4899	0.15022	0.00987
																		453.5	0.03067	0.00673	0.01011	0.29108	0.29036	0.15915	0.15023	0.00996		453.5	0.03067	0.00673	0.01011	0.29108	0.29036	0.15915	0.15023	0.00996		453.5	0.03067	0.00673	1.47891	1.0828	0.63667	0.48929	0.15023	0.00996
																		454	0.0307	0.00676	0.01006	0.29086	0.29005	0.1591	0.15012	0.00986		454	0.0307	0.00676	0.01006	0.29086	0.29005	0.1591	0.15012	0.00986		454	0.0307	0.00676	1.47798	1.08175	0.63612	0.48861	0.15012	0.00986
																		454.5	0.03069	0.00675	0.00998	0.29062	0.2898	0.1589	0.1502	0.00988		454.5	0.03069	0.00675	0.00998	0.29062	0.2898	0.1589	0.1502	0.00988		454.5	0.03069	0.00675	1.47679	1.081	0.63571	0.48792	0.1502	0.00988
																		455	0.03075	0.00675	0.01001	0.29051	0.28953	0.15897	0.15007	0.00988		455	0.03075	0.00675	0.01001	0.29051	0.28953	0.15897	0.15007	0.00988		455	0.03075	0.00675	1.47624	1.08027	0.6353	0.48732	0.15007	0.00988
																		455.5	0.03067	0.00668	0.00984	0.29034	0.28935	0.15881	0.14999	0.00991		455.5	0.03067	0.00668	0.00984	0.29034	0.28935	0.15881	0.14999	0.00991		455.5	0.03067	0.00668	1.4749	1.07943	0.63484	0.48668	0.14999	0.00991
																		456	0.03075	0.00683	0.00988	0.29017	0.28901	0.15882	0.15004	0.00984		456	0.03075	0.00683	0.00988	0.29017	0.28901	0.15882	0.15004	0.00984		456	0.03075	0.00683	1.47389	1.07864	0.63447	0.48608	0.15004	0.00984
																		456.5	0.03065	0.00664	0.00972	0.28995	0.28871	0.15855	0.14991	0.00982		456.5	0.03065	0.00664	0.00972	0.28995	0.28871	0.15855	0.14991	0.00982		456.5	0.03065	0.00664	1.47304	1.07776	0.63398	0.48542	0.14991	0.00982
																		457	0.03077	0.00675	0.00975	0.28978	0.28846	0.15858	0.1499	0.00994		457	0.03077	0.00675	0.00975	0.28978	0.28846	0.15858	0.1499	0.00994		457	0.03077	0.00675	1.47196	1.07709	0.63356	0.48487	0.1499	0.00994
																		457.5	0.03072	0.00662	0.00968	0.28966	0.28828	0.15846	0.1498	0.00988		457.5	0.03072	0.00662	0.00968	0.28966	0.28828	0.15846	0.1498	0.00988		457.5	0.03072	0.00662	1.4711	1.07612	0.63306	0.4843	0.1498	0.00988
																		458	0.03066	0.00662	0.00962	0.28938	0.28796	0.1584	0.14974	0.00984		458	0.03066	0.00662	0.00962	0.28938	0.28796	0.1584	0.14974	0.00984		458	0.03066	0.00662	1.47032	1.07532	0.6326	0.48374	0.14974	0.00984
																		458.5	0.03064	0.00662	0.00954	0.28921	0.28772	0.15827	0.14974	0.00983		458.5	0.03064	0.00662	0.00954	0.28921	0.28772	0.15827	0.14974	0.00983		458.5	0.03064	0.00662	1.46916	1.0747	0.63213	0.48302	0.14974	0.00983
																		459	0.0307	0.00665	0.00955	0.28902	0.2875	0.15823	0.14979	0.00976		459	0.0307	0.00665	0.00955	0.28902	0.2875	0.15823	0.14979	0.00976		459	0.0307	0.00665	1.46846	1.07376	0.63167	0.48241	0.14979	0.00976
																		459.5	0.03067	0.00654	0.00944	0.28888	0.2873	0.15818	0.14965	0.00983		459.5	0.03067	0.00654	0.00944	0.28888	0.2873	0.15818	0.14965	0.00983		459.5	0.03067	0.00654	1.46778	1.07294	0.63124	0.48183	0.14965	0.00983
																		460	0.03069	0.00657	0.00949	0.2886	0.28706	0.158	0.14961	0.00986		460	0.03069	0.00657	0.00949	0.2886	0.28706	0.158	0.14961	0.00986		460	0.03069	0.00657	1.46654	1.07191	0.63082	0.48127	0.14961	0.00986
																		460.5	0.03071	0.00655	0.00936	0.28837	0.28674	0.15793	0.14965	0.00987		460.5	0.03071	0.00655	0.00936	0.28837	0.28674	0.15793	0.14965	0.00987		460.5	0.03071	0.00655	1.46577	1.07131	0.63032	0.48059	0.14965	0.00987
																		461	0.03078	0.00657	0.00934	0.28824	0.28651	0.15787	0.14955	0.0099		461	0.03078	0.00657	0.00934	0.28824	0.28651	0.15787	0.14955	0.0099		461	0.03078	0.00657	1.46471	1.07044	0.62991	0.48004	0.14955	0.0099
																		461.5	0.03071	0.00646	0.00925	0.28808	0.28632	0.1579	0.14945	0.00984		461.5	0.03071	0.00646	0.00925	0.28808	0.28632	0.1579	0.14945	0.00984		461.5	0.03071	0.00646	1.46386	1.06974	0.62941	0.47939	0.14945	0.00984
																		462	0.03076	0.00654	0.00924	0.28784	0.28601	0.1577	0.1495	0.00987		462	0.03076	0.00654	0.00924	0.28784	0.28601	0.1577	0.1495	0.00987		462	0.03076	0.00654	1.46296	1.06907	0.62891	0.47888	0.1495	0.00987
																		462.5	0.03067	0.00636	0.00922	0.28767	0.2858	0.15769	0.14934	0.00981		462.5	0.03067	0.00636	0.00922	0.28767	0.2858	0.15769	0.14934	0.00981		462.5	0.03067	0.00636	1.46172	1.06806	0.62835	0.47821	0.14934	0.00981
																		463	0.03072	0.00646	0.00912	0.28749	0.28555	0.15753	0.14935	0.0098		463	0.03072	0.00646	0.00912	0.28749	0.28555	0.15753	0.14935	0.0098		463	0.03072	0.00646	1.46106	1.06717	0.62793	0.47764	0.14935	0.0098
																		463.5	0.03065	0.00653	0.00899	0.28731	0.28529	0.15751	0.14931	0.0098		463.5	0.03065	0.00653	0.00899	0.28731	0.28529	0.15751	0.14931	0.0098		463.5	0.03065	0.00653	1.46004	1.06646	0.6274	0.477	0.14931	0.0098
																		464	0.0307	0.0064	0.00902	0.28711	0.28509	0.15741	0.14928	0.00988		464	0.0307	0.0064	0.00902	0.28711	0.28509	0.15741	0.14928	0.00988		464	0.0307	0.0064	1.45902	1.06555	0.62694	0.47649	0.14928	0.00988
																		464.5	0.03067	0.00633	0.00897	0.28685	0.28482	0.15737	0.14923	0.00981		464.5	0.03067	0.00633	0.00897	0.28685	0.28482	0.15737	0.14923	0.00981		464.5	0.03067	0.00633	1.45832	1.06469	0.6264	0.47578	0.14923	0.00981
																		465	0.03066	0.00651	0.00889	0.28669	0.28469	0.15728	0.14931	0.00986		465	0.03066	0.00651	0.00889	0.28669	0.28469	0.15728	0.14931	0.00986		465	0.03066	0.00651	1.45726	1.06406	0.62606	0.47529	0.14931	0.00986
																		465.5	0.03073	0.00638	0.00885	0.28654	0.28437	0.15717	0.1492	0.00981		465.5	0.03073	0.00638	0.00885	0.28654	0.28437	0.15717	0.1492	0.00981		465.5	0.03073	0.00638	1.45664	1.06331	0.62557	0.47457	0.1492	0.00981
																		466	0.03072	0.00635	0.00885	0.28636	0.28418	0.15707	0.1491	0.00986		466	0.03072	0.00635	0.00885	0.28636	0.28418	0.15707	0.1491	0.00986		466	0.03072	0.00635	1.45584	1.06265	0.62517	0.47397	0.1491	0.00986
																		466.5	0.03063	0.00627	0.00878	0.28621	0.28389	0.15704	0.1491	0.0098		466.5	0.03063	0.00627	0.00878	0.28621	0.28389	0.15704	0.1491	0.0098		466.5	0.03063	0.00627	1.4548	1.06169	0.62475	0.4734	0.1491	0.0098
																		467	0.03071	0.00633	0.00874	0.286	0.28363	0.15689	0.14911	0.00983		467	0.03071	0.00633	0.00874	0.286	0.28363	0.15689	0.14911	0.00983		467	0.03071	0.00633	1.45382	1.06083	0.62433	0.47277	0.14911	0.00983
																		467.5	0.03076	0.00633	0.00871	0.28583	0.28343	0.15686	0.14901	0.00984		467.5	0.03076	0.00633	0.00871	0.28583	0.28343	0.15686	0.14901	0.00984		467.5	0.03076	0.00633	1.45303	1.06019	0.62393	0.47221	0.14901	0.00984
																		468	0.03069	0.00628	0.00864	0.28566	0.28324	0.15667	0.14897	0.00982		468	0.03069	0.00628	0.00864	0.28566	0.28324	0.15667	0.14897	0.00982		468	0.03069	0.00628	1.452	1.05928	0.62347	0.47166	0.14897	0.00982
																		468.5	0.03066	0.00621	0.00862	0.28542	0.28292	0.15662	0.14888	0.00982		468.5	0.03066	0.00621	0.00862	0.28542	0.28292	0.15662	0.14888	0.00982		468.5	0.03066	0.00621	1.45105	1.0585	0.623	0.47102	0.14888	0.00982
																		469	0.03066	0.00622	0.00851	0.28528	0.28272	0.15652	0.14891	0.0099		469	0.03066	0.00622	0.00851	0.28528	0.28272	0.15652	0.14891	0.0099		469	0.03066	0.00622	1.44998	1.05777	0.62267	0.47056	0.14891	0.0099
																		469.5	0.03076	0.00624	0.00851	0.285	0.28243	0.15641	0.14887	0.00977		469.5	0.03076	0.00624	0.00851	0.285	0.28243	0.15641	0.14887	0.00977		469.5	0.03076	0.00624	1.4493	1.05696	0.6222	0.46993	0.14887	0.00977
																		470	0.0307	0.0062	0.00846	0.28498	0.28229	0.15637	0.14878	0.00982		470	0.0307	0.0062	0.00846	0.28498	0.28229	0.15637	0.14878	0.00982		470	0.0307	0.0062	1.4486	1.05617	0.62189	0.46945	0.14878	0.00982
																		470.5	0.03072	0.00629	0.00842	0.28469	0.28199	0.15628	0.14877	0.00984		470.5	0.03072	0.00629	0.00842	0.28469	0.28199	0.15628	0.14877	0.00984		470.5	0.03072	0.00629	1.44765	1.05541	0.6215	0.4688	0.14877	0.00984
																		471	0.03069	0.00613	0.00835	0.28452	0.28177	0.15617	0.14871	0.00982		471	0.03069	0.00613	0.00835	0.28452	0.28177	0.15617	0.14871	0.00982		471	0.03069	0.00613	1.44687	1.05447	0.62103	0.46823	0.14871	0.00982
																		471.5	0.03075	0.00615	0.00826	0.28427	0.28148	0.15605	0.14863	0.00986		471.5	0.03075	0.00615	0.00826	0.28427	0.28148	0.15605	0.14863	0.00986		471.5	0.03075	0.00615	1.44581	1.05379	0.62056	0.46756	0.14863	0.00986
																		472	0.03069	0.00615	0.00821	0.28422	0.28139	0.15604	0.14863	0.00987		472	0.03069	0.00615	0.00821	0.28422	0.28139	0.15604	0.14863	0.00987		472	0.03069	0.00615	1.44501	1.053	0.62021	0.46717	0.14863	0.00987
																		472.5	0.0307	0.00613	0.0082	0.28395	0.2812	0.15596	0.14853	0.00975		472.5	0.0307	0.00613	0.0082	0.28395	0.2812	0.15596	0.14853	0.00975		472.5	0.0307	0.00613	1.44429	1.05238	0.61975	0.4666	0.14853	0.00975
																		473	0.03067	0.006	0.00814	0.2838	0.28083	0.15584	0.14849	0.00984		473	0.03067	0.006	0.00814	0.2838	0.28083	0.15584	0.14849	0.00984		473	0.03067	0.006	1.44305	1.05144	0.6194	0.46596	0.14849	0.00984
																		473.5	0.03066	0.006	0.00807	0.28367	0.28065	0.15583	0.14845	0.00979		473.5	0.03066	0.006	0.00807	0.28367	0.28065	0.15583	0.14845	0.00979		473.5	0.03066	0.006	1.44254	1.05057	0.61911	0.46545	0.14845	0.00979
																		474	0.03067	0.00617	0.00808	0.28348	0.28048	0.15573	0.14849	0.0099		474	0.03067	0.00617	0.00808	0.28348	0.28048	0.15573	0.14849	0.0099		474	0.03067	0.00617	1.44145	1.05005	0.61867	0.46495	0.14849	0.0099
																		474.5	0.03075	0.00614	0.00815	0.28323	0.28017	0.15559	0.14848	0.00984		474.5	0.03075	0.00614	0.00815	0.28323	0.28017	0.15559	0.14848	0.00984		474.5	0.03075	0.00614	1.44079	1.04934	0.61829	0.46434	0.14848	0.00984
																		475	0.0307	0.00602	0.00808	0.28305	0.27984	0.15554	0.1484	0.00982		475	0.0307	0.00602	0.00808	0.28305	0.27984	0.15554	0.1484	0.00982		475	0.0307	0.00602	1.44009	1.04859	0.61793	0.4638	0.1484	0.00982
																		475.5	0.03072	0.00599	0.00798	0.28298	0.27968	0.15548	0.14839	0.00977		475.5	0.03072	0.00599	0.00798	0.28298	0.27968	0.15548	0.14839	0.00977		475.5	0.03072	0.00599	1.43927	1.04786	0.6176	0.46338	0.14839	0.00977
																		476	0.03072	0.00599	0.0079	0.28278	0.27945	0.15552	0.14826	0.00981		476	0.03072	0.00599	0.0079	0.28278	0.27945	0.15552	0.14826	0.00981		476	0.03072	0.00599	1.4385	1.04711	0.61725	0.46278	0.14826	0.00981
																		476.5	0.03073	0.00589	0.00791	0.28252	0.27923	0.15529	0.1482	0.00978		476.5	0.03073	0.00589	0.00791	0.28252	0.27923	0.15529	0.1482	0.00978		476.5	0.03073	0.00589	1.43742	1.04641	0.61684	0.46224	0.1482	0.00978
																		477	0.03075	0.00598	0.00786	0.28242	0.279	0.15524	0.14816	0.00982		477	0.03075	0.00598	0.00786	0.28242	0.279	0.15524	0.14816	0.00982		477	0.03075	0.00598	1.43656	1.0456	0.61655	0.46173	0.14816	0.00982
																		477.5	0.03077	0.00588	0.00781	0.28232	0.27882	0.1552	0.14816	0.00988		477.5	0.03077	0.00588	0.00781	0.28232	0.27882	0.1552	0.14816	0.00988		477.5	0.03077	0.00588	1.43569	1.04502	0.61613	0.46124	0.14816	0.00988
																		478	0.03077	0.00595	0.00778	0.28211	0.27854	0.15506	0.14813	0.00988		478	0.03077	0.00595	0.00778	0.28211	0.27854	0.15506	0.14813	0.00988		478	0.03077	0.00595	1.43499	1.0442	0.61577	0.46072	0.14813	0.00988
																		478.5	0.03071	0.00585	0.00772	0.28196	0.27839	0.15499	0.1481	0.00989		478.5	0.03071	0.00585	0.00772	0.28196	0.27839	0.15499	0.1481	0.00989		478.5	0.03071	0.00585	1.43417	1.04358	0.61541	0.46027	0.1481	0.00989
																		479	0.03067	0.00581	0.00771	0.28169	0.27815	0.15481	0.14801	0.00987		479	0.03067	0.00581	0.00771	0.28169	0.27815	0.15481	0.14801	0.00987		479	0.03067	0.00581	1.43351	1.04293	0.61509	0.45971	0.14801	0.00987
																		479.5	0.03052	0.00586	0.00759	0.28151	0.27799	0.15462	0.14804	0.00986		479.5	0.03052	0.00586	0.00759	0.28151	0.27799	0.15462	0.14804	0.00986		479.5	0.03052	0.00586	1.4328	1.04234	0.61475	0.45921	0.14804	0.00986
																		480	0.03052	0.00588	0.00757	0.28129	0.27765	0.15453	0.14789	0.00982		480	0.03052	0.00588	0.00757	0.28129	0.27765	0.15453	0.14789	0.00982		480	0.03052	0.00588	1.43258	1.04171	0.61441	0.45862	0.14789	0.00982
																		480.5	0.03044	0.0058	0.00752	0.28113	0.27755	0.1544	0.14775	0.00983		480.5	0.03044	0.0058	0.00752	0.28113	0.27755	0.1544	0.14775	0.00983		480.5	0.03044	0.0058	1.43173	1.0412	0.61411	0.45815	0.14775	0.00983
																		481	0.03047	0.00581	0.00757	0.28103	0.27728	0.15435	0.14776	0.00979		481	0.03047	0.00581	0.00757	0.28103	0.27728	0.15435	0.14776	0.00979		481	0.03047	0.00581	1.43088	1.04047	0.61373	0.45765	0.14776	0.00979
																		481.5	0.0305	0.00578	0.00752	0.28072	0.277	0.1543	0.14777	0.00988		481.5	0.0305	0.00578	0.00752	0.28072	0.277	0.1543	0.14777	0.00988		481.5	0.0305	0.00578	1.43	1.03971	0.61325	0.45708	0.14777	0.00988
																		482	0.03052	0.00573	0.00743	0.28071	0.27677	0.15415	0.14777	0.0098		482	0.03052	0.00573	0.00743	0.28071	0.27677	0.15415	0.14777	0.0098		482	0.03052	0.00573	1.43065	1.03943	0.61298	0.45672	0.14777	0.0098
																		482.5	0.03044	0.00575	0.00734	0.2805	0.27667	0.15405	0.14777	0.00983		482.5	0.03044	0.00575	0.00734	0.2805	0.27667	0.15405	0.14777	0.00983		482.5	0.03044	0.00575	1.42989	1.03869	0.61281	0.45617	0.14777	0.00983
																		483	0.03048	0.00567	0.00732	0.28037	0.27642	0.15406	0.14757	0.00982		483	0.03048	0.00567	0.00732	0.28037	0.27642	0.15406	0.14757	0.00982		483	0.03048	0.00567	1.42874	1.03831	0.61241	0.45573	0.14757	0.00982
																		483.5	0.03041	0.00559	0.00735	0.28007	0.27626	0.15385	0.14753	0.00992		483.5	0.03041	0.00559	0.00735	0.28007	0.27626	0.15385	0.14753	0.00992		483.5	0.03041	0.00559	1.42752	1.03735	0.6119	0.45513	0.14753	0.00992
																		484	0.03052	0.0058	0.00738	0.27998	0.27595	0.15386	0.1476	0.00979		484	0.03052	0.0058	0.00738	0.27998	0.27595	0.15386	0.1476	0.00979		484	0.03052	0.0058	1.42676	1.03646	0.61168	0.45464	0.1476	0.00979
																		484.5	0.03036	0.00563	0.00708	0.27987	0.27572	0.15378	0.14753	0.0099		484.5	0.03036	0.00563	0.00708	0.27987	0.27572	0.15378	0.14753	0.0099		484.5	0.03036	0.00563	1.42655	1.03587	0.61112	0.45404	0.14753	0.0099
																		485	0.0306	0.00573	0.00727	0.27981	0.27561	0.15388	0.14733	0.00977		485	0.0306	0.00573	0.00727	0.27981	0.27561	0.15388	0.14733	0.00977		485	0.0306	0.00573	1.42497	1.03513	0.61082	0.45356	0.14733	0.00977
																		485.5	0.03044	0.00563	0.00722	0.2795	0.27538	0.15357	0.14743	0.00984		485.5	0.03044	0.00563	0.00722	0.2795	0.27538	0.15357	0.14743	0.00984		485.5	0.03044	0.00563	1.424	1.03448	0.61024	0.45307	0.14743	0.00984
																		486	0.03036	0.00559	0.00702	0.27931	0.27499	0.15364	0.14729	0.0098		486	0.03036	0.00559	0.00702	0.27931	0.27499	0.15364	0.14729	0.0098		486	0.03036	0.00559	1.4231	1.03356	0.60982	0.45247	0.14729	0.0098
																		486.5	0.03054	0.00552	0.00709	0.27925	0.27488	0.15357	0.14718	0.00971		486.5	0.03054	0.00552	0.00709	0.27925	0.27488	0.15357	0.14718	0.00971		486.5	0.03054	0.00552	1.42246	1.0328	0.60944	0.45205	0.14718	0.00971
																		487	0.03043	0.00551	0.00709	0.279	0.27456	0.15341	0.14705	0.00979		487	0.03043	0.00551	0.00709	0.279	0.27456	0.15341	0.14705	0.00979		487	0.03043	0.00551	1.42179	1.03238	0.60903	0.45151	0.14705	0.00979
																		487.5	0.03029	0.00553	0.00701	0.27892	0.2744	0.15333	0.14713	0.00982		487.5	0.03029	0.00553	0.00701	0.27892	0.2744	0.15333	0.14713	0.00982		487.5	0.03029	0.00553	1.42051	1.03167	0.6085	0.45108	0.14713	0.00982
																		488	0.03029	0.00553	0.00695	0.27858	0.27398	0.15323	0.14698	0.00981		488	0.03029	0.00553	0.00695	0.27858	0.27398	0.15323	0.14698	0.00981		488	0.03029	0.00553	1.41963	1.03071	0.60809	0.45054	0.14698	0.00981
																		488.5	0.03043	0.00546	0.00691	0.27846	0.2738	0.15323	0.147	0.00975		488.5	0.03043	0.00546	0.00691	0.27846	0.2738	0.15323	0.147	0.00975		488.5	0.03043	0.00546	1.41913	1.02979	0.6078	0.45008	0.147	0.00975
																		489	0.03036	0.00563	0.00682	0.27841	0.27366	0.15328	0.14694	0.00979		489	0.03036	0.00563	0.00682	0.27841	0.27366	0.15328	0.14694	0.00979		489	0.03036	0.00563	1.41855	1.02915	0.60731	0.44964	0.14694	0.00979
																		489.5	0.03026	0.00541	0.00687	0.27831	0.27345	0.15301	0.1468	0.00983		489.5	0.03026	0.00541	0.00687	0.27831	0.27345	0.15301	0.1468	0.00983		489.5	0.03026	0.00541	1.41727	1.02861	0.60695	0.44907	0.1468	0.00983
																		490	0.03038	0.00545	0.00694	0.27812	0.2732	0.15301	0.14684	0.00987		490	0.03038	0.00545	0.00694	0.27812	0.2732	0.15301	0.14684	0.00987		490	0.03038	0.00545	1.41616	1.02772	0.60657	0.44848	0.14684	0.00987
																		490.5	0.03044	0.00538	0.00688	0.27803	0.27307	0.15299	0.14669	0.00984		490.5	0.03044	0.00538	0.00688	0.27803	0.27307	0.15299	0.14669	0.00984		490.5	0.03044	0.00538	1.41556	1.02699	0.60619	0.44794	0.14669	0.00984
																		491	0.03037	0.00549	0.00676	0.27784	0.27287	0.15289	0.14673	0.00982		491	0.03037	0.00549	0.00676	0.27784	0.27287	0.15289	0.14673	0.00982		491	0.03037	0.00549	1.41453	1.0265	0.60581	0.44755	0.14673	0.00982
																		491.5	0.03044	0.00529	0.00675	0.27782	0.27272	0.15288	0.14656	0.00981		491.5	0.03044	0.00529	0.00675	0.27782	0.27272	0.15288	0.14656	0.00981		491.5	0.03044	0.00529	1.41354	1.02581	0.60534	0.44716	0.14656	0.00981
																		492	0.03041	0.00555	0.00676	0.27735	0.27228	0.15257	0.14668	0.0099		492	0.03041	0.00555	0.00676	0.27735	0.27228	0.15257	0.14668	0.0099		492	0.03041	0.00555	1.41241	1.02534	0.60487	0.44646	0.14668	0.0099
																		492.5	0.0304	0.00541	0.00658	0.27754	0.27218	0.15276	0.14653	0.00979		492.5	0.0304	0.00541	0.00658	0.27754	0.27218	0.15276	0.14653	0.00979		492.5	0.0304	0.00541	1.41191	1.02428	0.60474	0.44618	0.14653	0.00979
																		493	0.03047	0.00538	0.00658	0.27719	0.27199	0.15252	0.14645	0.00998		493	0.03047	0.00538	0.00658	0.27719	0.27199	0.15252	0.14645	0.00998		493	0.03047	0.00538	1.41139	1.02378	0.60427	0.44565	0.14645	0.00998
																		493.5	0.03055	0.00531	0.00676	0.27717	0.27187	0.15268	0.14636	0.00992		493.5	0.03055	0.00531	0.00676	0.27717	0.27187	0.15268	0.14636	0.00992		493.5	0.03055	0.00531	1.41013	1.02326	0.60398	0.4453	0.14636	0.00992
																		494	0.03035	0.00533	0.00655	0.27685	0.2715	0.1523	0.14632	0.0099		494	0.03035	0.00533	0.00655	0.27685	0.2715	0.1523	0.14632	0.0099		494	0.03035	0.00533	1.40919	1.02231	0.60344	0.44467	0.14632	0.0099
																		494.5	0.03042	0.00526	0.00646	0.27675	0.27135	0.15258	0.14622	0.00981		494.5	0.03042	0.00526	0.00646	0.27675	0.27135	0.15258	0.14622	0.00981		494.5	0.03042	0.00526	1.40867	1.02153	0.60318	0.44423	0.14622	0.00981
																		495	0.03058	0.00524	0.00655	0.27674	0.27129	0.15247	0.14617	0.00993		495	0.03058	0.00524	0.00655	0.27674	0.27129	0.15247	0.14617	0.00993		495	0.03058	0.00524	1.40802	1.02117	0.60285	0.44391	0.14617	0.00993
																		495.5	0.03055	0.00542	0.00668	0.2766	0.27108	0.15231	0.14615	0.00993		495.5	0.03055	0.00542	0.00668	0.2766	0.27108	0.15231	0.14615	0.00993		495.5	0.03055	0.00542	1.40695	1.02049	0.60223	0.4434	0.14615	0.00993
																		496	0.03041	0.00509	0.00644	0.27624	0.2709	0.152	0.14615	0.00998		496	0.03041	0.00509	0.00644	0.27624	0.2709	0.152	0.14615	0.00998		496	0.03041	0.00509	1.4059	1.01991	0.60176	0.44293	0.14615	0.00998
																		496.5	0.03047	0.00523	0.00634	0.27627	0.27065	0.15209	0.14608	0.00981		496.5	0.03047	0.00523	0.00634	0.27627	0.27065	0.15209	0.14608	0.00981		496.5	0.03047	0.00523	1.40542	1.01908	0.60162	0.44242	0.14608	0.00981
																		497	0.03059	0.00511	0.00639	0.27608	0.27043	0.15195	0.14605	0.0101		497	0.03059	0.00511	0.00639	0.27608	0.27043	0.15195	0.14605	0.0101		497	0.03059	0.00511	1.40478	1.01856	0.60108	0.44189	0.14605	0.0101
																		497.5	0.03041	0.00526	0.00642	0.27596	0.27026	0.15191	0.14602	0.00991		497.5	0.03041	0.00526	0.00642	0.27596	0.27026	0.15191	0.14602	0.00991		497.5	0.03041	0.00526	1.40403	1.01804	0.60073	0.44159	0.14602	0.00991
																		498	0.03041	0.00501	0.00636	0.27588	0.27028	0.15191	0.14591	0.00996		498	0.03041	0.00501	0.00636	0.27588	0.27028	0.15191	0.14591	0.00996		498	0.03041	0.00501	1.40313	1.01732	0.60042	0.44139	0.14591	0.00996
																		498.5	0.03055	0.00513	0.00623	0.27574	0.26991	0.15185	0.14587	0.0098		498.5	0.03055	0.00513	0.00623	0.27574	0.26991	0.15185	0.14587	0.0098		498.5	0.03055	0.00513	1.40254	1.01659	0.60003	0.44082	0.14587	0.0098
																		499	0.03056	0.00511	0.00623	0.27556	0.26973	0.15172	0.14595	0.00997		499	0.03056	0.00511	0.00623	0.27556	0.26973	0.15172	0.14595	0.00997		499	0.03056	0.00511	1.40206	1.01591	0.59974	0.44042	0.14595	0.00997
																		499.5	0.03056	0.00508	0.00623	0.27542	0.2695	0.15165	0.14574	0.00984		499.5	0.03056	0.00508	0.00623	0.27542	0.2695	0.15165	0.14574	0.00984		499.5	0.03056	0.00508	1.40141	1.01561	0.59928	0.4399	0.14574	0.00984
																		500	0.03041	0.00489	0.00614	0.27526	0.26945	0.15157	0.14564	0.00991		500	0.03041	0.00489	0.00614	0.27526	0.26945	0.15157	0.14564	0.00991		500	0.03041	0.00489	1.40008	1.01503	0.59899	0.43963	0.14564	0.00991
																		500.5	0.03075	0.00517	0.00626	0.27505	0.26913	0.15145	0.14579	0.00992		500.5	0.03075	0.00517	0.00626	0.27505	0.26913	0.15145	0.14579	0.00992		500.5	0.03075	0.00517	1.39975	1.01413	0.59867	0.43903	0.14579	0.00992
																		501	0.03055	0.00497	0.00608	0.27503	0.26903	0.15141	0.14571	0.00992		501	0.03055	0.00497	0.00608	0.27503	0.26903	0.15141	0.14571	0.00992		501	0.03055	0.00497	1.39923	1.01349	0.59835	0.43859	0.14571	0.00992
																		501.5	0.03066	0.00486	0.00618	0.27493	0.26893	0.15154	0.14559	0.01005		501.5	0.03066	0.00486	0.00618	0.27493	0.26893	0.15154	0.14559	0.01005		501.5	0.03066	0.00486	1.39868	1.0132	0.5981	0.43833	0.14559	0.01005
																		502	0.03058	0.00483	0.00615	0.27475	0.26873	0.15121	0.14545	0.00991		502	0.03058	0.00483	0.00615	0.27475	0.26873	0.15121	0.14545	0.00991		502	0.03058	0.00483	1.39749	1.01246	0.59759	0.43779	0.14545	0.00991
																		502.5	0.03075	0.00484	0.00617	0.2745	0.26851	0.15116	0.14547	0.01004		502.5	0.03075	0.00484	0.00617	0.2745	0.26851	0.15116	0.14547	0.01004		502.5	0.03075	0.00484	1.397	1.01196	0.59735	0.43727	0.14547	0.01004
																		503	0.03055	0.0048	0.00592	0.27436	0.26825	0.15101	0.14537	0.00986		503	0.03055	0.0048	0.00592	0.27436	0.26825	0.15101	0.14537	0.00986		503	0.03055	0.0048	1.39664	1.01122	0.59709	0.43675	0.14537	0.00986
																		503.5	0.03071	0.00476	0.00602	0.27435	0.26817	0.15116	0.1453	0.00988		503.5	0.03071	0.00476	0.00602	0.27435	0.26817	0.15116	0.1453	0.00988		503.5	0.03071	0.00476	1.39602	1.01085	0.5968	0.4366	0.1453	0.00988
																		504	0.03054	0.00471	0.00596	0.27418	0.26795	0.15094	0.14529	0.01		504	0.03054	0.00471	0.00596	0.27418	0.26795	0.15094	0.14529	0.01		504	0.03054	0.00471	1.39488	1.0102	0.59638	0.43611	0.14529	0.01
																		504.5	0.03064	0.00464	0.00586	0.27396	0.26769	0.15081	0.14527	0.01		504.5	0.03064	0.00464	0.00586	0.27396	0.26769	0.15081	0.14527	0.01		504.5	0.03064	0.00464	1.39421	1.00957	0.59608	0.43572	0.14527	0.01
																		505	0.0305	0.00465	0.00588	0.27384	0.26756	0.15098	0.14515	0.00982		505	0.0305	0.00465	0.00588	0.27384	0.26756	0.15098	0.14515	0.00982		505	0.0305	0.00465	1.39371	1.00893	0.5959	0.43527	0.14515	0.00982
																		505.5	0.03056	0.00479	0.00584	0.27379	0.26744	0.15075	0.14524	0.01009		505.5	0.03056	0.00479	0.00584	0.27379	0.26744	0.15075	0.14524	0.01009		505.5	0.03056	0.00479	1.39331	1.00826	0.59554	0.43485	0.14524	0.01009
																		506	0.03043	0.00482	0.00577	0.27352	0.26718	0.15049	0.14518	0.00999		506	0.03043	0.00482	0.00577	0.27352	0.26718	0.15049	0.14518	0.00999		506	0.03043	0.00482	1.39255	1.00782	0.59511	0.43441	0.14518	0.00999
																		506.5	0.03071	0.00454	0.00589	0.2734	0.26698	0.15036	0.14499	0.01008		506.5	0.03071	0.00454	0.00589	0.2734	0.26698	0.15036	0.14499	0.01008		506.5	0.03071	0.00454	1.39162	1.00728	0.59477	0.43408	0.14499	0.01008
																		507	0.03049	0.00469	0.00573	0.27329	0.26687	0.15065	0.14504	0.00982		507	0.03049	0.00469	0.00573	0.27329	0.26687	0.15065	0.14504	0.00982		507	0.03049	0.00469	1.39142	1.0066	0.59476	0.43362	0.14504	0.00982
																		507.5	0.03056	0.00466	0.00574	0.27311	0.26675	0.15039	0.14503	0.01		507.5	0.03056	0.00466	0.00574	0.27311	0.26675	0.15039	0.14503	0.01		507.5	0.03056	0.00466	1.39094	1.00598	0.59443	0.43324	0.14503	0.01
																		508	0.03042	0.00455	0.00582	0.27294	0.26644	0.15027	0.14484	0.00989		508	0.03042	0.00455	0.00582	0.27294	0.26644	0.15027	0.14484	0.00989		508	0.03042	0.00455	1.39009	1.00551	0.59396	0.43277	0.14484	0.00989
																		508.5	0.03052	0.00428	0.00583	0.27296	0.26629	0.15014	0.14462	0.00989		508.5	0.03052	0.00428	0.00583	0.27296	0.26629	0.15014	0.14462	0.00989		508.5	0.03052	0.00428	1.38963	1.00504	0.5938	0.43242	0.14462	0.00989
																		509	0.03063	0.00455	0.00587	0.27254	0.26599	0.14999	0.14484	0.00994		509	0.03063	0.00455	0.00587	0.27254	0.26599	0.14999	0.14484	0.00994		509	0.03063	0.00455	1.38862	1.00416	0.59336	0.43186	0.14484	0.00994
																		509.5	0.0305	0.00429	0.00558	0.27253	0.26601	0.14994	0.14461	0.01009		509.5	0.0305	0.00429	0.00558	0.27253	0.26601	0.14994	0.14461	0.01009		509.5	0.0305	0.00429	1.38832	1.00397	0.59313	0.43157	0.14461	0.01009
																		510	0.03036	0.00439	0.00561	0.27248	0.26585	0.14998	0.14455	0.00996		510	0.03036	0.00439	0.00561	0.27248	0.26585	0.14998	0.14455	0.00996		510	0.03036	0.00439	1.38724	1.00352	0.5929	0.43133	0.14455	0.00996
																		510.5	0.03047	0.00439	0.00564	0.27238	0.26573	0.14981	0.14461	0.01012		510.5	0.03047	0.00439	0.00564	0.27238	0.26573	0.14981	0.14461	0.01012		510.5	0.03047	0.00439	1.38648	1.00284	0.59255	0.43095	0.14461	0.01012
																		511	0.03047	0.0045	0.00567	0.27213	0.26533	0.14981	0.14461	0.00988		511	0.03047	0.0045	0.00567	0.27213	0.26533	0.14981	0.14461	0.00988		511	0.03047	0.0045	1.38598	1.00204	0.59221	0.43039	0.14461	0.00988
																		511.5	0.03041	0.00433	0.00548	0.27206	0.26527	0.14974	0.14448	0.00992		511.5	0.03041	0.00433	0.00548	0.27206	0.26527	0.14974	0.14448	0.00992		511.5	0.03041	0.00433	1.38587	1.00158	0.59206	0.43007	0.14448	0.00992
																		512	0.03049	0.00439	0.0056	0.27184	0.26492	0.14947	0.14438	0.00989		512	0.03049	0.00439	0.0056	0.27184	0.26492	0.14947	0.14438	0.00989		512	0.03049	0.00439	1.38521	1.00122	0.59156	0.42953	0.14438	0.00989
																		512.5	0.03026	0.00431	0.00536	0.27181	0.26494	0.14943	0.14441	0.01005		512.5	0.03026	0.00431	0.00536	0.27181	0.26494	0.14943	0.14441	0.01005		512.5	0.03026	0.00431	1.38411	1.00047	0.59129	0.4293	0.14441	0.01005
																		513	0.03048	0.00439	0.00548	0.27152	0.26453	0.14925	0.14438	0.00978		513	0.03048	0.00439	0.00548	0.27152	0.26453	0.14925	0.14438	0.00978		513	0.03048	0.00439	1.38376	0.99977	0.591	0.42866	0.14438	0.00978
																		513.5	0.03038	0.00426	0.00537	0.2715	0.26458	0.14934	0.1443	0.00975		513.5	0.03038	0.00426	0.00537	0.2715	0.26458	0.14934	0.1443	0.00975		513.5	0.03038	0.00426	1.38325	0.99952	0.59083	0.42837	0.1443	0.00975
																		514	0.03055	0.0044	0.00555	0.27134	0.26436	0.14928	0.14436	0.00996		514	0.03055	0.0044	0.00555	0.27134	0.26436	0.14928	0.14436	0.00996		514	0.03055	0.0044	1.38267	0.99897	0.59046	0.42802	0.14436	0.00996
																		514.5	0.03017	0.00418	0.00535	0.27134	0.26412	0.14905	0.14428	0.00987		514.5	0.03017	0.00418	0.00535	0.27134	0.26412	0.14905	0.14428	0.00987		514.5	0.03017	0.00418	1.3819	0.9985	0.59016	0.42765	0.14428	0.00987
																		515	0.03023	0.00417	0.00531	0.27126	0.26401	0.14911	0.14422	0.00991		515	0.03023	0.00417	0.00531	0.27126	0.26401	0.14911	0.14422	0.00991		515	0.03023	0.00417	1.38125	0.99782	0.59005	0.42732	0.14422	0.00991
																		515.5	0.03041	0.00408	0.00535	0.27094	0.26379	0.14888	0.14408	0.00986		515.5	0.03041	0.00408	0.00535	0.27094	0.26379	0.14888	0.14408	0.00986		515.5	0.03041	0.00408	1.38077	0.99715	0.58966	0.42702	0.14408	0.00986
																		516	0.0304	0.00424	0.0053	0.27092	0.26361	0.14889	0.14419	0.00992		516	0.0304	0.00424	0.0053	0.27092	0.26361	0.14889	0.14419	0.00992		516	0.0304	0.00424	1.38012	0.99698	0.58942	0.42682	0.14419	0.00992
																		516.5	0.03026	0.00408	0.00532	0.27089	0.26354	0.14885	0.14399	0.00996		516.5	0.03026	0.00408	0.00532	0.27089	0.26354	0.14885	0.14399	0.00996		516.5	0.03026	0.00408	1.37926	0.99645	0.58906	0.42642	0.14399	0.00996
																		517	0.03035	0.00411	0.00529	0.2708	0.26317	0.14867	0.14389	0.00981		517	0.03035	0.00411	0.00529	0.2708	0.26317	0.14867	0.14389	0.00981		517	0.03035	0.00411	1.37843	0.99581	0.58883	0.42608	0.14389	0.00981
																		517.5	0.03036	0.00418	0.00524	0.27045	0.26308	0.14863	0.14403	0.00991		517.5	0.03036	0.00418	0.00524	0.27045	0.26308	0.14863	0.14403	0.00991		517.5	0.03036	0.00418	1.3784	0.99535	0.58856	0.42551	0.14403	0.00991
																		518	0.03032	0.00406	0.0052	0.27042	0.26281	0.14849	0.14392	0.00991		518	0.03032	0.00406	0.0052	0.27042	0.26281	0.14849	0.14392	0.00991		518	0.03032	0.00406	1.37781	0.99477	0.5882	0.42521	0.14392	0.00991
																		518.5	0.03004	0.00396	0.00507	0.27041	0.26281	0.14849	0.14377	0.00988		518.5	0.03004	0.00396	0.00507	0.27041	0.26281	0.14849	0.14377	0.00988		518.5	0.03004	0.00396	1.37741	0.99435	0.58796	0.42487	0.14377	0.00988
																		519	0.03031	0.0041	0.00535	0.27012	0.26262	0.1483	0.14388	0.00991		519	0.03031	0.0041	0.00535	0.27012	0.26262	0.1483	0.14388	0.00991		519	0.03031	0.0041	1.37629	0.99372	0.58754	0.4245	0.14388	0.00991
																		519.5	0.03019	0.0041	0.00504	0.27	0.26238	0.14836	0.14393	0.0099		519.5	0.03019	0.0041	0.00504	0.27	0.26238	0.14836	0.14393	0.0099		519.5	0.03019	0.0041	1.37613	0.99309	0.58746	0.42402	0.14393	0.0099
																		520	0.03027	0.00403	0.00508	0.27004	0.26227	0.14834	0.14379	0.00997		520	0.03027	0.00403	0.00508	0.27004	0.26227	0.14834	0.14379	0.00997		520	0.03027	0.00403	1.37554	0.9929	0.58717	0.42377	0.14379	0.00997
																		520.5	0.03026	0.00384	0.00532	0.26982	0.26214	0.14829	0.14372	0.01003		520.5	0.03026	0.00384	0.00532	0.26982	0.26214	0.14829	0.14372	0.01003		520.5	0.03026	0.00384	1.37453	0.9923	0.58681	0.42342	0.14372	0.01003
																		521	0.03023	0.00399	0.00514	0.26967	0.26184	0.14807	0.14367	0.00991		521	0.03023	0.00399	0.00514	0.26967	0.26184	0.14807	0.14367	0.00991		521	0.03023	0.00399	1.37399	0.99188	0.58656	0.42313	0.14367	0.00991
																		521.5	0.0304	0.00388	0.00518	0.26956	0.26178	0.14823	0.14351	0.0098		521.5	0.0304	0.00388	0.00518	0.26956	0.26178	0.14823	0.14351	0.0098		521.5	0.0304	0.00388	1.37334	0.99124	0.58645	0.42279	0.14351	0.0098
																		522	0.03024	0.00393	0.00498	0.26945	0.26175	0.14821	0.14355	0.01		522	0.03024	0.00393	0.00498	0.26945	0.26175	0.14821	0.14355	0.01		522	0.03024	0.00393	1.37305	0.99065	0.58627	0.42247	0.14355	0.01
																		522.5	0.03018	0.00425	0.00507	0.26933	0.26146	0.1481	0.14372	0.00984		522.5	0.03018	0.00425	0.00507	0.26933	0.26146	0.1481	0.14372	0.00984		522.5	0.03018	0.00425	1.37236	0.99046	0.5858	0.42212	0.14372	0.00984
																		523	0.03004	0.00393	0.00492	0.26922	0.26134	0.14786	0.14346	0.00983		523	0.03004	0.00393	0.00492	0.26922	0.26134	0.14786	0.14346	0.00983		523	0.03004	0.00393	1.37146	0.98986	0.58552	0.42186	0.14346	0.00983
																		523.5	0.03031	0.00403	0.00492	0.26899	0.26111	0.14794	0.14338	0.00972		523.5	0.03031	0.00403	0.00492	0.26899	0.26111	0.14794	0.14338	0.00972		523.5	0.03031	0.00403	1.37097	0.98913	0.58539	0.42133	0.14338	0.00972
																		524	0.03041	0.00389	0.00497	0.26893	0.26104	0.14782	0.14339	0.01001		524	0.03041	0.00389	0.00497	0.26893	0.26104	0.14782	0.14339	0.01001		524	0.03041	0.00389	1.37062	0.98857	0.5851	0.4211	0.14339	0.01001
																		524.5	0.03042	0.00406	0.00511	0.26876	0.2607	0.14778	0.14344	0.00986		524.5	0.03042	0.00406	0.00511	0.26876	0.2607	0.14778	0.14344	0.00986		524.5	0.03042	0.00406	1.36977	0.98827	0.58458	0.42061	0.14344	0.00986
																		525	0.03015	0.00378	0.00494	0.26857	0.26058	0.1475	0.14316	0.00987		525	0.03015	0.00378	0.00494	0.26857	0.26058	0.1475	0.14316	0.00987		525	0.03015	0.00378	1.36905	0.98767	0.58421	0.42016	0.14316	0.00987
																		525.5	0.03031	0.00396	0.00494	0.26847	0.26037	0.1475	0.1432	0.00979		525.5	0.03031	0.00396	0.00494	0.26847	0.26037	0.1475	0.1432	0.00979		525.5	0.03031	0.00396	1.36857	0.98708	0.58402	0.4198	0.1432	0.00979
																		526	0.03029	0.00377	0.00491	0.26826	0.26032	0.14738	0.14315	0.00997		526	0.03029	0.00377	0.00491	0.26826	0.26032	0.14738	0.14315	0.00997		526	0.03029	0.00377	1.36829	0.98642	0.5838	0.41956	0.14315	0.00997
																		526.5	0.03038	0.00391	0.005	0.26828	0.2601	0.1474	0.14315	0.00986		526.5	0.03038	0.00391	0.005	0.26828	0.2601	0.1474	0.14315	0.00986		526.5	0.03038	0.00391	1.36745	0.9859	0.58356	0.41914	0.14315	0.00986
																		527	0.03018	0.00392	0.00492	0.26817	0.26006	0.14725	0.14298	0.00997		527	0.03018	0.00392	0.00492	0.26817	0.26006	0.14725	0.14298	0.00997		527	0.03018	0.00392	1.36664	0.98562	0.58326	0.41887	0.14298	0.00997
																		527.5	0.03036	0.00374	0.00492	0.26795	0.25962	0.14718	0.14291	0.00989		527.5	0.03036	0.00374	0.00492	0.26795	0.25962	0.14718	0.14291	0.00989		527.5	0.03036	0.00374	1.36615	0.98493	0.58305	0.41847	0.14291	0.00989
																		528	0.03015	0.00377	0.00476	0.26777	0.2594	0.14715	0.14296	0.0099		528	0.03015	0.00377	0.00476	0.26777	0.2594	0.14715	0.14296	0.0099		528	0.03015	0.00377	1.36585	0.98436	0.58278	0.41801	0.14296	0.0099
																		528.5	0.0301	0.00375	0.00467	0.26792	0.25945	0.14718	0.14282	0.00987		528.5	0.0301	0.00375	0.00467	0.26792	0.25945	0.14718	0.14282	0.00987		528.5	0.0301	0.00375	1.36527	0.98411	0.5827	0.41789	0.14282	0.00987
																		529	0.03014	0.00378	0.00489	0.26758	0.25908	0.14672	0.14278	0.00987		529	0.03014	0.00378	0.00489	0.26758	0.25908	0.14672	0.14278	0.00987		529	0.03014	0.00378	1.36437	0.98351	0.58221	0.41739	0.14278	0.00987
																		529.5	0.0301	0.00399	0.00484	0.26748	0.25892	0.14683	0.143	0.00992		529.5	0.0301	0.00399	0.00484	0.26748	0.25892	0.14683	0.143	0.00992		529.5	0.0301	0.00399	1.36377	0.98292	0.5821	0.41721	0.143	0.00992
																		530	0.03008	0.00355	0.00473	0.26748	0.25887	0.14692	0.14268	0.00983		530	0.03008	0.00355	0.00473	0.26748	0.25887	0.14692	0.14268	0.00983		530	0.03008	0.00355	1.36361	0.98225	0.58199	0.41702	0.14268	0.00983
																		530.5	0.03002	0.0036	0.00455	0.26722	0.25862	0.14666	0.14266	0.00991		530.5	0.03002	0.0036	0.00455	0.26722	0.25862	0.14666	0.14266	0.00991		530.5	0.03002	0.0036	1.36274	0.98188	0.5815	0.41645	0.14266	0.00991
																		531	0.0301	0.00377	0.00478	0.2672	0.25854	0.14685	0.14275	0.00996		531	0.0301	0.00377	0.00478	0.2672	0.25854	0.14685	0.14275	0.00996		531	0.0301	0.00377	1.36228	0.9813	0.58117	0.41608	0.14275	0.00996
																		531.5	0.03007	0.00389	0.00482	0.26714	0.25833	0.14652	0.14264	0.00999		531.5	0.03007	0.00389	0.00482	0.26714	0.25833	0.14652	0.14264	0.00999		531.5	0.03007	0.00389	1.36163	0.98093	0.58092	0.41575	0.14264	0.00999
																		532	0.03008	0.00368	0.00459	0.26701	0.25826	0.14684	0.14264	0.00979		532	0.03008	0.00368	0.00459	0.26701	0.25826	0.14684	0.14264	0.00979		532	0.03008	0.00368	1.36112	0.9803	0.58079	0.41549	0.14264	0.00979
																		532.5	0.0303	0.00393	0.00469	0.26694	0.25804	0.14649	0.14267	0.00993		532.5	0.0303	0.00393	0.00469	0.26694	0.25804	0.14649	0.14267	0.00993		532.5	0.0303	0.00393	1.36073	0.97982	0.58028	0.41523	0.14267	0.00993
																		533	0.03004	0.00368	0.00462	0.26675	0.25794	0.14634	0.14262	0.00983		533	0.03004	0.00368	0.00462	0.26675	0.25794	0.14634	0.14262	0.00983		533	0.03004	0.00368	1.35969	0.97945	0.58003	0.41488	0.14262	0.00983
																		533.5	0.03014	0.00378	0.00462	0.26659	0.2577	0.14632	0.14234	0.01001		533.5	0.03014	0.00378	0.00462	0.26659	0.2577	0.14632	0.14234	0.01001		533.5	0.03014	0.00378	1.35927	0.97908	0.57977	0.4146	0.14234	0.01001
																		534	0.03017	0.00342	0.00472	0.26629	0.25743	0.14625	0.14229	0.00992		534	0.03017	0.00342	0.00472	0.26629	0.25743	0.14625	0.14229	0.00992		534	0.03017	0.00342	1.35853	0.9784	0.5794	0.41397	0.14229	0.00992
																		534.5	0.03021	0.00367	0.0046	0.26627	0.25738	0.14618	0.14246	0.01005		534.5	0.03021	0.00367	0.0046	0.26627	0.25738	0.14618	0.14246	0.01005		534.5	0.03021	0.00367	1.35834	0.97797	0.57927	0.41385	0.14246	0.01005
																		535	0.03002	0.00362	0.00474	0.26632	0.25736	0.14638	0.14242	0.00989		535	0.03002	0.00362	0.00474	0.26632	0.25736	0.14638	0.14242	0.00989		535	0.03002	0.00362	1.35789	0.97776	0.57916	0.41355	0.14242	0.00989
																		535.5	0.03009	0.00357	0.00469	0.26618	0.25716	0.14599	0.1422	0.00975		535.5	0.03009	0.00357	0.00469	0.26618	0.25716	0.14599	0.1422	0.00975		535.5	0.03009	0.00357	1.35716	0.9772	0.57884	0.41308	0.1422	0.00975
																		536	0.0303	0.00357	0.00473	0.26604	0.25689	0.14613	0.14229	0.00988		536	0.0303	0.00357	0.00473	0.26604	0.25689	0.14613	0.14229	0.00988		536	0.0303	0.00357	1.35676	0.97648	0.57872	0.41272	0.14229	0.00988
																		536.5	0.03007	0.00356	0.00454	0.26571	0.25664	0.14576	0.14209	0.00991		536.5	0.03007	0.00356	0.00454	0.26571	0.25664	0.14576	0.14209	0.00991		536.5	0.03007	0.00356	1.35626	0.97614	0.57839	0.41235	0.14209	0.00991
																		537	0.02997	0.00371	0.00453	0.26583	0.25669	0.14589	0.14225	0.00976		537	0.02997	0.00371	0.00453	0.26583	0.25669	0.14589	0.14225	0.00976		537	0.02997	0.00371	1.35574	0.97585	0.57823	0.41218	0.14225	0.00976
																		537.5	0.03007	0.00348	0.00461	0.26576	0.25664	0.14578	0.14193	0.01007		537.5	0.03007	0.00348	0.00461	0.26576	0.25664	0.14578	0.14193	0.01007		537.5	0.03007	0.00348	1.35492	0.97535	0.57795	0.41191	0.14193	0.01007
																		538	0.02997	0.00351	0.00438	0.26555	0.25631	0.14559	0.14205	0.00969		538	0.02997	0.00351	0.00438	0.26555	0.25631	0.14559	0.14205	0.00969		538	0.02997	0.00351	1.35444	0.97481	0.57776	0.41148	0.14205	0.00969
																		538.5	0.03001	0.00346	0.00436	0.26557	0.25639	0.14574	0.14201	0.00992		538.5	0.03001	0.00346	0.00436	0.26557	0.25639	0.14574	0.14201	0.00992		538.5	0.03001	0.00346	1.35414	0.97431	0.57762	0.41143	0.14201	0.00992
																		539	0.0303	0.00346	0.00462	0.26549	0.25613	0.14562	0.14196	0.00989		539	0.0303	0.00346	0.00462	0.26549	0.25613	0.14562	0.14196	0.00989		539	0.0303	0.00346	1.3536	0.97399	0.57726	0.41105	0.14196	0.00989
																		539.5	0.03006	0.00368	0.00445	0.26529	0.25593	0.14541	0.14195	0.00982		539.5	0.03006	0.00368	0.00445	0.26529	0.25593	0.14541	0.14195	0.00982		539.5	0.03006	0.00368	1.35294	0.97361	0.57694	0.41068	0.14195	0.00982
																		540	0.02997	0.00356	0.00445	0.26514	0.25567	0.14528	0.14195	0.00975		540	0.02997	0.00356	0.00445	0.26514	0.25567	0.14528	0.14195	0.00975		540	0.02997	0.00356	1.3525	0.97308	0.57679	0.41031	0.14195	0.00975
																		540.5	0.03001	0.00344	0.00431	0.26499	0.25559	0.14533	0.1418	0.00996		540.5	0.03001	0.00344	0.00431	0.26499	0.25559	0.14533	0.1418	0.00996		540.5	0.03001	0.00344	1.35238	0.97262	0.57664	0.41013	0.1418	0.00996
																		541	0.03	0.00357	0.00455	0.26494	0.2555	0.14522	0.14195	0.00992		541	0.03	0.00357	0.00455	0.26494	0.2555	0.14522	0.14195	0.00992		541	0.03	0.00357	1.35166	0.97216	0.57634	0.40969	0.14195	0.00992
																		541.5	0.03009	0.00341	0.00444	0.26479	0.25531	0.14507	0.14165	0.00988		541.5	0.03009	0.00341	0.00444	0.26479	0.25531	0.14507	0.14165	0.00988		541.5	0.03009	0.00341	1.35089	0.97195	0.57608	0.40948	0.14165	0.00988
																		542	0.03012	0.00334	0.00449	0.26484	0.25517	0.14516	0.14165	0.00972		542	0.03012	0.00334	0.00449	0.26484	0.25517	0.14516	0.14165	0.00972		542	0.03012	0.00334	1.35038	0.97154	0.57605	0.40921	0.14165	0.00972
																		542.5	0.03006	0.00334	0.00436	0.26443	0.25486	0.14501	0.14166	0.00999		542.5	0.03006	0.00334	0.00436	0.26443	0.25486	0.14501	0.14166	0.00999		542.5	0.03006	0.00334	1.35018	0.97077	0.57567	0.40876	0.14166	0.00999
																		543	0.03008	0.00349	0.00445	0.26437	0.25484	0.14498	0.1417	0.00976		543	0.03008	0.00349	0.00445	0.26437	0.25484	0.14498	0.1417	0.00976		543	0.03008	0.00349	1.3496	0.97044	0.57547	0.40864	0.1417	0.00976
																		543.5	0.02994	0.00337	0.00436	0.26428	0.25461	0.14485	0.14154	0.0098		543.5	0.02994	0.00337	0.00436	0.26428	0.25461	0.14485	0.14154	0.0098		543.5	0.02994	0.00337	1.349	0.9701	0.57512	0.40831	0.14154	0.0098
																		544	0.03003	0.00346	0.00443	0.26424	0.25464	0.14489	0.14151	0.00979		544	0.03003	0.00346	0.00443	0.26424	0.25464	0.14489	0.14151	0.00979		544	0.03003	0.00346	1.34829	0.96968	0.57509	0.40795	0.14151	0.00979
																		544.5	0.02997	0.00359	0.00422	0.264	0.25429	0.14476	0.1416	0.00975		544.5	0.02997	0.00359	0.00422	0.264	0.25429	0.14476	0.1416	0.00975		544.5	0.02997	0.00359	1.34792	0.96923	0.57473	0.4076	0.1416	0.00975
																		545	0.02995	0.00353	0.00423	0.26388	0.25409	0.14467	0.14157	0.00992		545	0.02995	0.00353	0.00423	0.26388	0.25409	0.14467	0.14157	0.00992		545	0.02995	0.00353	1.34752	0.96857	0.57436	0.40738	0.14157	0.00992
																		545.5	0.03003	0.00339	0.00437	0.26395	0.25413	0.14493	0.14141	0.00978		545.5	0.03003	0.00339	0.00437	0.26395	0.25413	0.14493	0.14141	0.00978		545.5	0.03003	0.00339	1.34685	0.96837	0.57416	0.40726	0.14141	0.00978
																		546	0.02997	0.00339	0.00435	0.26367	0.25381	0.14445	0.14138	0.00996		546	0.02997	0.00339	0.00435	0.26367	0.25381	0.14445	0.14138	0.00996		546	0.02997	0.00339	1.3462	0.96787	0.57373	0.40678	0.14138	0.00996
																		546.5	0.03001	0.00335	0.00444	0.26354	0.25362	0.14456	0.14147	0.00969		546.5	0.03001	0.00335	0.00444	0.26354	0.25362	0.14456	0.14147	0.00969		546.5	0.03001	0.00335	1.34595	0.96727	0.57359	0.40647	0.14147	0.00969
																		547	0.03003	0.0032	0.00424	0.26336	0.25344	0.14438	0.14133	0.00974		547	0.03003	0.0032	0.00424	0.26336	0.25344	0.14438	0.14133	0.00974		547	0.03003	0.0032	1.34536	0.967	0.57329	0.40614	0.14133	0.00974
																		547.5	0.03024	0.00345	0.00447	0.2634	0.25337	0.14451	0.14137	0.00974		547.5	0.03024	0.00345	0.00447	0.2634	0.25337	0.14451	0.14137	0.00974		547.5	0.03024	0.00345	1.34471	0.96651	0.57314	0.40598	0.14137	0.00974
																		548	0.02992	0.00341	0.00425	0.26327	0.25315	0.14429	0.14125	0.00981		548	0.02992	0.00341	0.00425	0.26327	0.25315	0.14429	0.14125	0.00981		548	0.02992	0.00341	1.3442	0.96613	0.57284	0.40578	0.14125	0.00981
																		548.5	0.03017	0.00323	0.00413	0.26303	0.25289	0.14426	0.14137	0.00966		548.5	0.03017	0.00323	0.00413	0.26303	0.25289	0.14426	0.14137	0.00966		548.5	0.03017	0.00323	1.34359	0.96536	0.57254	0.40514	0.14137	0.00966
																		549	0.03004	0.00323	0.00422	0.26307	0.25301	0.14427	0.1412	0.00983		549	0.03004	0.00323	0.00422	0.26307	0.25301	0.14427	0.1412	0.00983		549	0.03004	0.00323	1.34344	0.96524	0.57249	0.40514	0.1412	0.00983
																		549.5	0.02973	0.00333	0.00403	0.26279	0.2527	0.14408	0.1413	0.00981		549.5	0.02973	0.00333	0.00403	0.26279	0.2527	0.14408	0.1413	0.00981		549.5	0.02973	0.00333	1.34284	0.9646	0.572	0.40461	0.1413	0.00981
																		550	0.02987	0.00323	0.00419	0.26272	0.25266	0.144	0.14102	0.00977		550	0.02987	0.00323	0.00419	0.26272	0.25266	0.144	0.14102	0.00977		550	0.02987	0.00323	1.34201	0.9642	0.57178	0.40438	0.14102	0.00977
																		550.5	0.03014	0.00309	0.00436	0.2625	0.25237	0.14408	0.14113	0.00961		550.5	0.03014	0.00309	0.00436	0.2625	0.25237	0.14408	0.14113	0.00961		550.5	0.03014	0.00309	1.34193	0.96373	0.57151	0.4039	0.14113	0.00961
																		551	0.02998	0.00351	0.00413	0.26246	0.25249	0.144	0.14113	0.00989		551	0.02998	0.00351	0.00413	0.26246	0.25249	0.144	0.14113	0.00989		551	0.02998	0.00351	1.34129	0.96334	0.57147	0.40384	0.14113	0.00989
																		551.5	0.03006	0.0032	0.00404	0.26232	0.25211	0.14382	0.14101	0.00976		551.5	0.03006	0.0032	0.00404	0.26232	0.25211	0.14382	0.14101	0.00976		551.5	0.03006	0.0032	1.3406	0.96286	0.57106	0.40341	0.14101	0.00976
																		552	0.02986	0.00327	0.00413	0.26239	0.25212	0.14382	0.14091	0.00981		552	0.02986	0.00327	0.00413	0.26239	0.25212	0.14382	0.14091	0.00981		552	0.02986	0.00327	1.34012	0.96251	0.571	0.40341	0.14091	0.00981
																		552.5	0.03019	0.00299	0.00437	0.26225	0.25179	0.14367	0.14093	0.00966		552.5	0.03019	0.00299	0.00437	0.26225	0.25179	0.14367	0.14093	0.00966		552.5	0.03019	0.00299	1.33927	0.962	0.57066	0.4028	0.14093	0.00966
																		553	0.03	0.00316	0.00407	0.26209	0.25177	0.14369	0.14097	0.00983		553	0.03	0.00316	0.00407	0.26209	0.25177	0.14369	0.14097	0.00983		553	0.03	0.00316	1.33944	0.96145	0.57062	0.40267	0.14097	0.00983
																		553.5	0.03014	0.0033	0.00417	0.26197	0.25154	0.14369	0.14088	0.00976		553.5	0.03014	0.0033	0.00417	0.26197	0.25154	0.14369	0.14088	0.00976		553.5	0.03014	0.0033	1.33898	0.96128	0.57034	0.4023	0.14088	0.00976
																		554	0.02986	0.00316	0.00412	0.26199	0.25158	0.14353	0.14067	0.00969		554	0.02986	0.00316	0.00412	0.26199	0.25158	0.14353	0.14067	0.00969		554	0.02986	0.00316	1.33837	0.96098	0.57021	0.40226	0.14067	0.00969
																		554.5	0.0301	0.00324	0.00406	0.26187	0.25132	0.14336	0.14087	0.00965		554.5	0.0301	0.00324	0.00406	0.26187	0.25132	0.14336	0.14087	0.00965		554.5	0.0301	0.00324	1.33788	0.96043	0.56989	0.40166	0.14087	0.00965
																		555	0.02985	0.00297	0.00386	0.2615	0.25102	0.14338	0.14067	0.00961		555	0.02985	0.00297	0.00386	0.2615	0.25102	0.14338	0.14067	0.00961		555	0.02985	0.00297	1.33776	0.95992	0.56959	0.40136	0.14067	0.00961
																		555.5	0.03	0.0033	0.00396	0.26176	0.25116	0.14344	0.14077	0.00968		555.5	0.03	0.0033	0.00396	0.26176	0.25116	0.14344	0.14077	0.00968		555.5	0.03	0.0033	1.33718	0.95953	0.56954	0.40125	0.14077	0.00968
																		556	0.02997	0.00327	0.00415	0.2614	0.25082	0.1432	0.14069	0.00968		556	0.02997	0.00327	0.00415	0.2614	0.25082	0.1432	0.14069	0.00968		556	0.02997	0.00327	1.33641	0.9593	0.56903	0.40077	0.14069	0.00968
																		556.5	0.03012	0.00344	0.00399	0.26149	0.25074	0.14311	0.14058	0.00961		556.5	0.03012	0.00344	0.00399	0.26149	0.25074	0.14311	0.14058	0.00961		556.5	0.03012	0.00344	1.33592	0.95887	0.56896	0.40066	0.14058	0.00961
																		557	0.02995	0.00294	0.00397	0.26125	0.25059	0.14315	0.14055	0.00955		557	0.02995	0.00294	0.00397	0.26125	0.25059	0.14315	0.14055	0.00955		557	0.02995	0.00294	1.33572	0.95821	0.56887	0.40028	0.14055	0.00955
																		557.5	0.03007	0.00309	0.00405	0.26126	0.25056	0.14319	0.14045	0.00964		557.5	0.03007	0.00309	0.00405	0.26126	0.25056	0.14319	0.14045	0.00964		557.5	0.03007	0.00309	1.3354	0.95808	0.56871	0.40009	0.14045	0.00964
																		558	0.03012	0.0031	0.00404	0.26106	0.25033	0.14316	0.14041	0.00976		558	0.03012	0.0031	0.00404	0.26106	0.25033	0.14316	0.14041	0.00976		558	0.03012	0.0031	1.3346	0.95767	0.56835	0.39977	0.14041	0.00976
																		558.5	0.02981	0.00327	0.00412	0.26108	0.25027	0.14296	0.14033	0.00949		558.5	0.02981	0.00327	0.00412	0.26108	0.25027	0.14296	0.14033	0.00949		558.5	0.02981	0.00327	1.33424	0.95712	0.56819	0.39956	0.14033	0.00949
																		559	0.02985	0.00299	0.00394	0.26087	0.25011	0.14311	0.14038	0.00953		559	0.02985	0.00299	0.00394	0.26087	0.25011	0.14311	0.14038	0.00953		559	0.02985	0.00299	1.33397	0.9567	0.56809	0.39928	0.14038	0.00953
																		559.5	0.02995	0.00302	0.00399	0.26075	0.24991	0.14292	0.1403	0.0097		559.5	0.02995	0.00302	0.00399	0.26075	0.24991	0.14292	0.1403	0.0097		559.5	0.02995	0.00302	1.33347	0.95625	0.56786	0.39909	0.1403	0.0097
																		560	0.03001	0.00315	0.00393	0.26059	0.24971	0.14273	0.14038	0.0097		560	0.03001	0.00315	0.00393	0.26059	0.24971	0.14273	0.14038	0.0097		560	0.03001	0.00315	1.333	0.95603	0.56753	0.39869	0.14038	0.0097
																		560.5	0.0298	0.00295	0.00396	0.26058	0.24972	0.14273	0.14015	0.00977		560.5	0.0298	0.00295	0.00396	0.26058	0.24972	0.14273	0.14015	0.00977		560.5	0.0298	0.00295	1.33227	0.95573	0.56733	0.39853	0.14015	0.00977
																		561	0.02989	0.00282	0.00392	0.26044	0.24945	0.14274	0.1401	0.00963		561	0.02989	0.00282	0.00392	0.26044	0.24945	0.14274	0.1401	0.00963		561	0.02989	0.00282	1.332	0.95511	0.56712	0.39822	0.1401	0.00963
																		561.5	0.02992	0.00328	0.00388	0.26032	0.24939	0.14269	0.14019	0.00958		561.5	0.02992	0.00328	0.00388	0.26032	0.24939	0.14269	0.14019	0.00958		561.5	0.02992	0.00328	1.33159	0.95479	0.56691	0.39806	0.14019	0.00958
																		562	0.02987	0.00298	0.00394	0.2601	0.24912	0.14249	0.14007	0.00959		562	0.02987	0.00298	0.00394	0.2601	0.24912	0.14249	0.14007	0.00959		562	0.02987	0.00298	1.33087	0.9544	0.56646	0.39763	0.14007	0.00959
																		562.5	0.02979	0.00305	0.00394	0.26018	0.24913	0.14249	0.13999	0.00965		562.5	0.02979	0.00305	0.00394	0.26018	0.24913	0.14249	0.13999	0.00965		562.5	0.02979	0.00305	1.33039	0.9541	0.56634	0.3975	0.13999	0.00965
																		563	0.02995	0.00304	0.004	0.25988	0.24884	0.14248	0.14014	0.00958		563	0.02995	0.00304	0.004	0.25988	0.24884	0.14248	0.14014	0.00958		563	0.02995	0.00304	1.33015	0.95354	0.56608	0.39709	0.14014	0.00958
																		563.5	0.02983	0.00293	0.00386	0.25982	0.24875	0.14238	0.13997	0.00963		563.5	0.02983	0.00293	0.00386	0.25982	0.24875	0.14238	0.13997	0.00963		563.5	0.02983	0.00293	1.32965	0.95301	0.56577	0.39688	0.13997	0.00963
																		564	0.02994	0.00304	0.00397	0.25992	0.24879	0.14261	0.13996	0.00953		564	0.02994	0.00304	0.00397	0.25992	0.24879	0.14261	0.13996	0.00953		564	0.02994	0.00304	1.32907	0.95293	0.56571	0.39678	0.13996	0.00953
																		564.5	0.02981	0.00282	0.00403	0.25969	0.24855	0.14216	0.13966	0.00969		564.5	0.02981	0.00282	0.00403	0.25969	0.24855	0.14216	0.13966	0.00969		564.5	0.02981	0.00282	1.32852	0.95244	0.56525	0.39634	0.13966	0.00969
																		565	0.02986	0.00298	0.00397	0.25952	0.24824	0.14211	0.13989	0.00944		565	0.02986	0.00298	0.00397	0.25952	0.24824	0.14211	0.13989	0.00944		565	0.02986	0.00298	1.32798	0.95182	0.56502	0.39603	0.13989	0.00944
																		565.5	0.0298	0.00288	0.00379	0.25947	0.24818	0.14226	0.13985	0.0095		565.5	0.0298	0.00288	0.00379	0.25947	0.24818	0.14226	0.13985	0.0095		565.5	0.0298	0.00288	1.32789	0.95135	0.56481	0.39584	0.13985	0.0095
																		566	0.03004	0.0028	0.00402	0.25956	0.24812	0.14231	0.13971	0.00955		566	0.03004	0.0028	0.00402	0.25956	0.24812	0.14231	0.13971	0.00955		566	0.03004	0.0028	1.32714	0.95102	0.56458	0.39565	0.13971	0.00955
																		566.5	0.02968	0.00302	0.0038	0.25926	0.2479	0.14186	0.13971	0.0096		566.5	0.02968	0.00302	0.0038	0.25926	0.2479	0.14186	0.13971	0.0096		566.5	0.02968	0.00302	1.32658	0.95074	0.56425	0.39528	0.13971	0.0096
																		567	0.02994	0.00284	0.00384	0.25922	0.24773	0.14195	0.13968	0.00957		567	0.02994	0.00284	0.00384	0.25922	0.24773	0.14195	0.13968	0.00957		567	0.02994	0.00284	1.32635	0.95012	0.5642	0.39509	0.13968	0.00957
																		567.5	0.02992	0.00288	0.00386	0.25915	0.24775	0.14216	0.13963	0.00943		567.5	0.02992	0.00288	0.00386	0.25915	0.24775	0.14216	0.13963	0.00943		567.5	0.02992	0.00288	1.32588	0.94976	0.56409	0.39486	0.13963	0.00943
																		568	0.02995	0.00301	0.00388	0.25908	0.24759	0.14209	0.13971	0.00961		568	0.02995	0.00301	0.00388	0.25908	0.24759	0.14209	0.13971	0.00961		568	0.02995	0.00301	1.32518	0.94943	0.56385	0.39454	0.13971	0.00961
																		568.5	0.02963	0.00276	0.00369	0.25885	0.24736	0.14165	0.13934	0.00954		568.5	0.02963	0.00276	0.00369	0.25885	0.24736	0.14165	0.13934	0.00954		568.5	0.02963	0.00276	1.32475	0.94912	0.5634	0.39418	0.13934	0.00954
																		569	0.02972	0.00312	0.00381	0.25889	0.24729	0.14182	0.13949	0.00966		569	0.02972	0.00312	0.00381	0.25889	0.24729	0.14182	0.13949	0.00966		569	0.02972	0.00312	1.32411	0.94877	0.56355	0.39418	0.13949	0.00966
																		569.5	0.02991	0.00294	0.00397	0.25861	0.24698	0.1416	0.13958	0.00954		569.5	0.02991	0.00294	0.00397	0.25861	0.24698	0.1416	0.13958	0.00954		569.5	0.02991	0.00294	1.32413	0.94822	0.56314	0.39362	0.13958	0.00954
																		570	0.029	0.0032	0.00372	0.25767	0.24618	0.14144	0.13917	0.0095		570	0.029	0.0032	0.00372	0.25767	0.24618	0.14144	0.13917	0.0095		570	0.029	0.0032	1.32118	0.94464	0.56321	0.3923	0.13917	0.0095
																		570.5	0.02869	0.00315	0.00362	0.25776	0.24615	0.14144	0.13902	0.00948		570.5	0.02869	0.00315	0.00362	0.25776	0.24615	0.14144	0.13902	0.00948		570.5	0.02869	0.00315	1.32059	0.94444	0.56304	0.39219	0.13902	0.00948
																		571	0.02897	0.00308	0.00366	0.25754	0.24579	0.1412	0.13918	0.00948		571	0.02897	0.00308	0.00366	0.25754	0.24579	0.1412	0.13918	0.00948		571	0.02897	0.00308	1.32027	0.94383	0.56282	0.3917	0.13918	0.00948
																		571.5	0.02891	0.00294	0.00356	0.25747	0.24575	0.14132	0.13899	0.00946		571.5	0.02891	0.00294	0.00356	0.25747	0.24575	0.14132	0.13899	0.00946		571.5	0.02891	0.00294	1.31979	0.94345	0.56263	0.39156	0.13899	0.00946
																		572	0.02888	0.00302	0.00371	0.25736	0.2456	0.14146	0.13899	0.00943		572	0.02888	0.00302	0.00371	0.25736	0.2456	0.14146	0.13899	0.00943		572	0.02888	0.00302	1.31897	0.94291	0.56241	0.39135	0.13899	0.00943
																		572.5	0.02927	0.00326	0.00377	0.25734	0.2455	0.14123	0.13888	0.00944		572.5	0.02927	0.00326	0.00377	0.25734	0.2455	0.14123	0.13888	0.00944		572.5	0.02927	0.00326	1.31844	0.94272	0.56219	0.39111	0.13888	0.00944
																		573	0.02912	0.00313	0.0035	0.25724	0.2453	0.14137	0.13902	0.00949		573	0.02912	0.00313	0.0035	0.25724	0.2453	0.14137	0.13902	0.00949		573	0.02912	0.00313	1.31801	0.94233	0.56217	0.3908	0.13902	0.00949
																		573.5	0.02902	0.00283	0.00359	0.25711	0.24527	0.14127	0.13876	0.00946		573.5	0.02902	0.00283	0.00359	0.25711	0.24527	0.14127	0.13876	0.00946		573.5	0.02902	0.00283	1.31786	0.94178	0.56199	0.39054	0.13876	0.00946
																		574	0.02894	0.00306	0.00361	0.25721	0.24526	0.14142	0.13894	0.00953		574	0.02894	0.00306	0.00361	0.25721	0.24526	0.14142	0.13894	0.00953		574	0.02894	0.00306	1.31722	0.94142	0.56191	0.39044	0.13894	0.00953
																		574.5	0.02908	0.00312	0.00379	0.25708	0.24512	0.14118	0.13884	0.00961		574.5	0.02908	0.00312	0.00379	0.25708	0.24512	0.14118	0.13884	0.00961		574.5	0.02908	0.00312	1.31657	0.94123	0.56168	0.39022	0.13884	0.00961
																		575	0.02892	0.00308	0.00369	0.25695	0.24481	0.14115	0.13888	0.00935		575	0.02892	0.00308	0.00369	0.25695	0.24481	0.14115	0.13888	0.00935		575	0.02892	0.00308	1.316	0.94067	0.56155	0.38979	0.13888	0.00935
																		575.5	0.0291	0.00286	0.00355	0.25686	0.24488	0.14122	0.13875	0.00944		575.5	0.0291	0.00286	0.00355	0.25686	0.24488	0.14122	0.13875	0.00944		575.5	0.0291	0.00286	1.31592	0.94029	0.56142	0.38959	0.13875	0.00944
																		576	0.02923	0.00319	0.00384	0.25661	0.24451	0.14115	0.13884	0.00948		576	0.02923	0.00319	0.00384	0.25661	0.24451	0.14115	0.13884	0.00948		576	0.02923	0.00319	1.31535	0.94005	0.56115	0.38928	0.13884	0.00948
																		576.5	0.02905	0.00299	0.00365	0.2566	0.24451	0.14116	0.13865	0.00955		576.5	0.02905	0.00299	0.00365	0.2566	0.24451	0.14116	0.13865	0.00955		576.5	0.02905	0.00299	1.31463	0.93969	0.5609	0.38918	0.13865	0.00955
																		577	0.0292	0.00291	0.00375	0.25641	0.24422	0.14084	0.13874	0.00939		577	0.0292	0.00291	0.00375	0.25641	0.24422	0.14084	0.13874	0.00939		577	0.0292	0.00291	1.31435	0.93924	0.56064	0.38878	0.13874	0.00939
																		577.5	0.02896	0.00276	0.00348	0.25635	0.24431	0.14105	0.13851	0.00956		577.5	0.02896	0.00276	0.00348	0.25635	0.24431	0.14105	0.13851	0.00956		577.5	0.02896	0.00276	1.31423	0.93891	0.56052	0.38867	0.13851	0.00956
																		578	0.02916	0.00309	0.00365	0.25635	0.24412	0.14098	0.1387	0.00961		578	0.02916	0.00309	0.00365	0.25635	0.24412	0.14098	0.1387	0.00961		578	0.02916	0.00309	1.31371	0.9386	0.56034	0.3886	0.1387	0.00961
																		578.5	0.02902	0.00284	0.00365	0.25615	0.2439	0.14079	0.13837	0.00939		578.5	0.02902	0.00284	0.00365	0.25615	0.2439	0.14079	0.13837	0.00939		578.5	0.02902	0.00284	1.31287	0.9382	0.55988	0.38815	0.13837	0.00939
																		579	0.02904	0.00302	0.00367	0.25631	0.24381	0.14086	0.13844	0.00928		579	0.02904	0.00302	0.00367	0.25631	0.24381	0.14086	0.13844	0.00928		579	0.02904	0.00302	1.31263	0.93786	0.55983	0.38795	0.13844	0.00928
																		579.5	0.02915	0.00272	0.00369	0.25603	0.2437	0.14076	0.13835	0.00935		579.5	0.02915	0.00272	0.00369	0.25603	0.2437	0.14076	0.13835	0.00935		579.5	0.02915	0.00272	1.31222	0.93735	0.55963	0.38768	0.13835	0.00935
																		580	0.02904	0.00299	0.0035	0.25606	0.24355	0.1407	0.13845	0.0095		580	0.02904	0.00299	0.0035	0.25606	0.24355	0.1407	0.13845	0.0095		580	0.02904	0.00299	1.31189	0.93702	0.55936	0.38749	0.13845	0.0095
																		580.5	0.02912	0.00286	0.00356	0.25596	0.24352	0.14082	0.13825	0.00943		580.5	0.02912	0.00286	0.00356	0.25596	0.24352	0.14082	0.13825	0.00943		580.5	0.02912	0.00286	1.3111	0.93673	0.55909	0.38734	0.13825	0.00943
																		581	0.02902	0.00293	0.00371	0.25568	0.2433	0.14052	0.13834	0.00946		581	0.02902	0.00293	0.00371	0.25568	0.2433	0.14052	0.13834	0.00946		581	0.02902	0.00293	1.3108	0.93635	0.55886	0.38701	0.13834	0.00946
																		581.5	0.02912	0.00286	0.00356	0.25565	0.24307	0.14055	0.13834	0.00949		581.5	0.02912	0.00286	0.00356	0.25565	0.24307	0.14055	0.13834	0.00949		581.5	0.02912	0.00286	1.31038	0.93574	0.55868	0.38677	0.13834	0.00949
																		582	0.02915	0.00302	0.00359	0.25551	0.24291	0.14046	0.13834	0.00948		582	0.02915	0.00302	0.00359	0.25551	0.24291	0.14046	0.13834	0.00948		582	0.02915	0.00302	1.31004	0.93548	0.55845	0.38654	0.13834	0.00948
																		582.5	0.02909	0.00283	0.00359	0.25559	0.24292	0.14061	0.13816	0.00941		582.5	0.02909	0.00283	0.00359	0.25559	0.24292	0.14061	0.13816	0.00941		582.5	0.02909	0.00283	1.30935	0.93512	0.55826	0.38639	0.13816	0.00941
																		583	0.02916	0.00291	0.00368	0.2555	0.24271	0.14036	0.13816	0.00954		583	0.02916	0.00291	0.00368	0.2555	0.24271	0.14036	0.13816	0.00954		583	0.02916	0.00291	1.30901	0.93482	0.55804	0.38601	0.13816	0.00954
																		583.5	0.02914	0.00305	0.00343	0.25529	0.24245	0.14033	0.13827	0.00935		583.5	0.02914	0.00305	0.00343	0.25529	0.24245	0.14033	0.13827	0.00935		583.5	0.02914	0.00305	1.3086	0.93442	0.55785	0.38574	0.13827	0.00935
																		584	0.02919	0.00287	0.00349	0.25538	0.24271	0.14053	0.13808	0.00942		584	0.02919	0.00287	0.00349	0.25538	0.24271	0.14053	0.13808	0.00942		584	0.02919	0.00287	1.30826	0.93394	0.55776	0.38582	0.13808	0.00942
																		584.5	0.02923	0.00309	0.00364	0.25527	0.24248	0.14061	0.13831	0.00943		584.5	0.02923	0.00309	0.00364	0.25527	0.24248	0.14061	0.13831	0.00943		584.5	0.02923	0.00309	1.30791	0.93386	0.55778	0.38537	0.13831	0.00943
																		585	0.02919	0.00279	0.00366	0.25501	0.24224	0.14033	0.13787	0.00942		585	0.02919	0.00279	0.00366	0.25501	0.24224	0.14033	0.13787	0.00942		585	0.02919	0.00279	1.30766	0.93398	0.55736	0.38512	0.13787	0.00942
																		585.5	0.02927	0.00304	0.00368	0.25501	0.24222	0.14042	0.13825	0.00931		585.5	0.02927	0.00304	0.00368	0.25501	0.24222	0.14042	0.13825	0.00931		585.5	0.02927	0.00304	1.30762	0.93321	0.55737	0.38476	0.13825	0.00931
																		586	0.02905	0.00288	0.00354	0.25464	0.24199	0.14013	0.13784	0.00955		586	0.02905	0.00288	0.00354	0.25464	0.24199	0.14013	0.13784	0.00955		586	0.02905	0.00288	1.30649	0.93293	0.55679	0.3846	0.13784	0.00955
																		586.5	0.0291	0.00284	0.00358	0.25476	0.24184	0.14018	0.138	0.00947		586.5	0.0291	0.00284	0.00358	0.25476	0.24184	0.14018	0.138	0.00947		586.5	0.0291	0.00284	1.30665	0.93239	0.55683	0.38432	0.138	0.00947
																		587	0.02912	0.00279	0.00354	0.25454	0.24178	0.14012	0.13791	0.00959		587	0.02912	0.00279	0.00354	0.25454	0.24178	0.14012	0.13791	0.00959		587	0.02912	0.00279	1.30533	0.93221	0.55641	0.38406	0.13791	0.00959
																		587.5	0.0292	0.0028	0.00358	0.25438	0.24144	0.14006	0.13796	0.00938		587.5	0.0292	0.0028	0.00358	0.25438	0.24144	0.14006	0.13796	0.00938		587.5	0.0292	0.0028	1.30525	0.93137	0.55642	0.38362	0.13796	0.00938
																		588	0.02911	0.00297	0.00347	0.25428	0.24147	0.13986	0.13781	0.00952		588	0.02911	0.00297	0.00347	0.25428	0.24147	0.13986	0.13781	0.00952		588	0.02911	0.00297	1.30482	0.93126	0.55597	0.38362	0.13781	0.00952
																		588.5	0.02916	0.00262	0.00356	0.25401	0.24113	0.13989	0.13787	0.0095		588.5	0.02916	0.00262	0.00356	0.25401	0.24113	0.13989	0.13787	0.0095		588.5	0.02916	0.00262	1.30423	0.93083	0.55587	0.38308	0.13787	0.0095
																		589	0.02904	0.00286	0.00343	0.25422	0.24137	0.14013	0.13773	0.00945		589	0.02904	0.00286	0.00343	0.25422	0.24137	0.14013	0.13773	0.00945		589	0.02904	0.00286	1.3038	0.93038	0.55577	0.38329	0.13773	0.00945
																		589.5	0.02926	0.00286	0.00368	0.25399	0.24081	0.13982	0.13768	0.00957		589.5	0.02926	0.00286	0.00368	0.25399	0.24081	0.13982	0.13768	0.00957		589.5	0.02926	0.00286	1.30322	0.93027	0.55549	0.38275	0.13768	0.00957
																		590	0.02909	0.0029	0.00334	0.25391	0.24093	0.13999	0.13769	0.00936		590	0.02909	0.0029	0.00334	0.25391	0.24093	0.13999	0.13769	0.00936		590	0.02909	0.0029	1.30333	0.92942	0.55533	0.38251	0.13769	0.00936
																		590.5	0.02911	0.0028	0.00356	0.25394	0.24066	0.13985	0.13784	0.00939		590.5	0.02911	0.0028	0.00356	0.25394	0.24066	0.13985	0.13784	0.00939		590.5	0.02911	0.0028	1.30228	0.92919	0.55502	0.38237	0.13784	0.00939
																		591	0.029	0.00277	0.00347	0.25349	0.2405	0.13967	0.1376	0.00954		591	0.029	0.00277	0.00347	0.25349	0.2405	0.13967	0.1376	0.00954		591	0.029	0.00277	1.3027	0.92836	0.55449	0.38178	0.1376	0.00954
																		591.5	0.02899	0.0027	0.0035	0.25381	0.24057	0.13984	0.13764	0.00936		591.5	0.02899	0.0027	0.0035	0.25381	0.24057	0.13984	0.13764	0.00936		591.5	0.02899	0.0027	1.30182	0.92858	0.55479	0.38198	0.13764	0.00936
																		592	0.0292	0.0028	0.00353	0.25346	0.24027	0.13933	0.13755	0.00946		592	0.0292	0.0028	0.00353	0.25346	0.24027	0.13933	0.13755	0.00946		592	0.0292	0.0028	1.30084	0.92777	0.55429	0.38145	0.13755	0.00946
																		592.5	0.02908	0.00264	0.0035	0.25358	0.2403	0.13973	0.13749	0.00946		592.5	0.02908	0.00264	0.0035	0.25358	0.2403	0.13973	0.13749	0.00946		592.5	0.02908	0.00264	1.30126	0.92769	0.55426	0.38143	0.13749	0.00946
																		593	0.02902	0.00286	0.00326	0.25326	0.24006	0.13953	0.13754	0.00925		593	0.02902	0.00286	0.00326	0.25326	0.24006	0.13953	0.13754	0.00925		593	0.02902	0.00286	1.30056	0.92691	0.55384	0.38095	0.13754	0.00925
																		593.5	0.02899	0.00253	0.0036	0.25333	0.23987	0.13917	0.13737	0.00944		593.5	0.02899	0.00253	0.0036	0.25333	0.23987	0.13917	0.13737	0.00944		593.5	0.02899	0.00253	1.30035	0.92711	0.55376	0.38085	0.13737	0.00944
																		594	0.02891	0.00301	0.0035	0.25316	0.23987	0.13949	0.13752	0.00913		594	0.02891	0.00301	0.0035	0.25316	0.23987	0.13949	0.13752	0.00913		594	0.02891	0.00301	1.30002	0.92611	0.5536	0.38054	0.13752	0.00913
																		594.5	0.02899	0.00269	0.0035	0.25308	0.23958	0.13918	0.13724	0.00946		594.5	0.02899	0.00269	0.0035	0.25308	0.23958	0.13918	0.13724	0.00946		594.5	0.02899	0.00269	1.29875	0.92615	0.55319	0.38031	0.13724	0.00946
																		595	0.029	0.00299	0.00342	0.25277	0.23927	0.13929	0.13743	0.00924		595	0.029	0.00299	0.00342	0.25277	0.23927	0.13929	0.13743	0.00924		595	0.029	0.00299	1.29897	0.92538	0.55294	0.38006	0.13743	0.00924
																		595.5	0.02877	0.00255	0.00349	0.25302	0.2395	0.13924	0.13718	0.00942		595.5	0.02877	0.00255	0.00349	0.25302	0.2395	0.13924	0.13718	0.00942		595.5	0.02877	0.00255	1.29799	0.92543	0.55292	0.38012	0.13718	0.00942
																		596	0.02929	0.0028	0.00361	0.25256	0.23904	0.13922	0.13718	0.00921		596	0.02929	0.0028	0.00361	0.25256	0.23904	0.13922	0.13718	0.00921		596	0.02929	0.0028	1.29803	0.92483	0.55262	0.37943	0.13718	0.00921
																		596.5	0.02894	0.00268	0.00328	0.25264	0.23909	0.13891	0.137	0.00933		596.5	0.02894	0.00268	0.00328	0.25264	0.23909	0.13891	0.137	0.00933		596.5	0.02894	0.00268	1.29717	0.92429	0.55224	0.37945	0.137	0.00933
																		597	0.02929	0.00276	0.00364	0.25248	0.23906	0.13927	0.13703	0.00924		597	0.02929	0.00276	0.00364	0.25248	0.23906	0.13927	0.13703	0.00924		597	0.02929	0.00276	1.29753	0.92394	0.5524	0.37912	0.13703	0.00924
																		597.5	0.02887	0.00275	0.00318	0.25252	0.2389	0.13895	0.1372	0.00926		597.5	0.02887	0.00275	0.00318	0.25252	0.2389	0.13895	0.1372	0.00926		597.5	0.02887	0.00275	1.29632	0.92395	0.55187	0.37901	0.1372	0.00926
																		598	0.02917	0.00264	0.00361	0.25231	0.23868	0.13907	0.13709	0.00929		598	0.02917	0.00264	0.00361	0.25231	0.23868	0.13907	0.13709	0.00929		598	0.02917	0.00264	1.2963	0.9231	0.55192	0.37856	0.13709	0.00929
																		598.5	0.0288	0.00272	0.00324	0.25228	0.23859	0.13877	0.137	0.00924		598.5	0.0288	0.00272	0.00324	0.25228	0.23859	0.13877	0.137	0.00924		598.5	0.0288	0.00272	1.29562	0.92327	0.5516	0.37848	0.137	0.00924
																		599	0.02898	0.00272	0.00326	0.25214	0.23863	0.13918	0.13694	0.00929		599	0.02898	0.00272	0.00326	0.25214	0.23863	0.13918	0.13694	0.00929		599	0.02898	0.00272	1.29542	0.9223	0.55164	0.37834	0.13694	0.00929
																		599.5	0.02888	0.00272	0.0034	0.25215	0.23837	0.13875	0.13697	0.00944		599.5	0.02888	0.00272	0.0034	0.25215	0.23837	0.13875	0.13697	0.00944		599.5	0.02888	0.00272	1.29463	0.92237	0.55117	0.37813	0.13697	0.00944
																		600	0.02896	0.00288	0.0033	0.25208	0.23825	0.13892	0.13704	0.00916		600	0.02896	0.00288	0.0033	0.25208	0.23825	0.13892	0.13704	0.00916		600	0.02896	0.00288	1.29473	0.92191	0.55116	0.37797	0.13704	0.00916
[truncated: 45 more columns]

## Sheet: Fig. 4
Fig. 4a	Wavelength	Absorbance		Fig. 4b	Wavelength	Absorbance		Fig. 4c	Specific Capacity	Voltage	Specific Capacity	Voltage	Specific Capacity	Voltage		Fig. 4d	Specific Capacity	Voltage	Specific Capacity	Voltage	Specific Capacity	Voltage		Fig. 4e	Specific Capacity	Voltage	Specific Capacity	Voltage	Specific Capacity	Voltage		Fig. 4f	Cycle Number	Specific Capacity	Coulombic Efficiency	Specific Capacity	Coulombic Efficiency	Specific Capacity	Coulombic Efficiency	Specific Capacity	Coulombic Efficiency
	190	1.67964			190	1.93799			0	0.1645	0	0.1205	0	0.0501			0	0.2079	0	0.0985	0	0.0442			0	0.1465	0	0.1205	0	0.1239			1	1258.5	82.77	1426.6	80.66	885.6	88.22	1691.9	48.48
	190.5	1.79184			190.5	2.05647			1.1	0.1794	2.5	0.1372	1.4	0.0607			1.36	0.2197	1.1	0.109	1.36	0.0597			1.4	0.1623	2.5	0.1372	1.7	0.1344			2	1042.6	75.61	1317.1	83.13	761.2	84.06	1404.1	68.17
	191	1.89102			191	2.15082			1.7	0.193	3.3	0.1524	1.9	0.0793			2	0.2315	1.7	0.1223	2	0.0706			1.7	0.1723	3.3	0.1524	2.5	0.153			3	928.9	78.38	1263.8	85.93	731.5	87.22	1254.4	73.32
	191.5	1.96817			191.5	2.22874			1.9	0.2057	4.2	0.1664	2.8	0.0951			2.24	0.2417	2.2	0.1388	2.64	0.083			2.5	0.1859	4.2	0.1664	3.3	0.1713			4	837	80.58	1227.7	87.16	720.2	89.79	1120.1	76.04
	192	2.04531			192	2.29683			2.2	0.2178	4.7	0.1791	3.3	0.1118			2.88	0.2553	3.1	0.1502	3.76	0.1003			3.1	0.2045	4.7	0.1791	3.9	0.1884			5	777.3	82.16	1208.5	88.22	731.6	91.43	1029.9	76.69
	192.5	2.12025			192.5	2.36756			2.8	0.2358	5.6	0.1918	4.2	0.1227			3.76	0.2733	3.6	0.1645	4.88	0.1152			3.9	0.2172	5.6	0.1918	4.7	0.2036			6	723.5	83.45	1193.5	88.89	774.2	91.8	944.4	78.13
	193	2.20603			193	2.44973			3.3	0.2473	6.1	0.2023	4.7	0.1378			4.64	0.2913	4.2	0.175	5.76	0.1282			4.4	0.2349	6.1	0.2023	5.8	0.2194			7	674.9	84.47	1179.3	89.88	798.1	91.36	879.7	79.01
	193.5	2.26569			193.5	2.5032			3.6	0.2581	6.9	0.2135	5.6	0.1521			5.52	0.3031	5	0.189	6.4	0.1385			5	0.2501	6.9	0.2135	6.4	0.2349			8	632.7	85.49	1169.9	90.62	805.4	90.97	817	80.7
	194	2.31315			194	2.54523			4.2	0.2736	7.8	0.225	6.1	0.1623			6.24	0.3152	5.8	0.2048	7.52	0.1506			5.8	0.2619	7.8	0.225	7.2	0.251			9	593.6	86.42	1166.5	90.99	785.7	91.14	773.4	83.94
	194.5	2.34659			194.5	2.58363			4.4	0.2845	8.3	0.2352	6.9	0.1763			6.64	0.327	6.7	0.2147	8.24	0.1605			6.4	0.2761	8.3	0.2352	7.8	0.2665			10	560.6	87.07	1164.6	91.33	771.8	91.3	736.7	82.28
	195	2.37363			195	2.62225			4.7	0.295	9.2	0.2467	7.8	0.1927			7.36	0.3381	7.2	0.2268	8.88	0.1707			7.2	0.2885	9.2	0.2467	8.6	0.2814			11	528.9	87.79	1159.3	92	756.6	91.45	709.2	82.6
	195.5	2.4145			195.5	2.66991			5.6	0.3096	10	0.2578	8.6	0.2061			8.24	0.349	8	0.242	10	0.1837			7.8	0.3037	10	0.2578	9.5	0.2957			12	501.8	88.54	1149	91.69	746.6	92.03	685.4	83.3
	196	2.45103			196	2.6855			6.1	0.3282	10.6	0.2681	9.4	0.2191			8.88	0.3601	9.2	0.2563	11.12	0.1971			8.6	0.3173	10.6	0.2681	10	0.3096			13	475.7	88.9	1144.6	92.54	723.3	92.28	660.6	83.97
	196.5	2.47757			196.5	2.72658			6.7	0.3431	11.4	0.2789	10	0.2321			9.52	0.3713	10	0.2677	12	0.2098			9.2	0.3276	11.4	0.2789	10.8	0.3239			14	453.2	89.48	1136.8	92.77	703	92.98	645.3	84.3
	197	2.50701			197	2.74087			7.5	0.3561	11.9	0.2891	11.1	0.2467			10.4	0.3846	10.5	0.2801	13.12	0.2219			10	0.3415	11.9	0.2891	11.7	0.3372			15	429.6	89.69	1124	92.39	699	92.9	634.8	84.11
	197.5	2.56596			197.5	2.78865			7.8	0.3691	13.1	0.3037	11.9	0.2591			11.28	0.3973	11.7	0.2935	14.24	0.2324			10.6	0.3549	13.1	0.3037	12.5	0.3502			16	409.1	90.32	1115.7	93.05	666	93.16	616.1	84.82
	198	2.59024			198	2.80918			8.6	0.3818	14.4	0.318	12.8	0.2746			12	0.4079	12.2	0.3034	15.28	0.246			11.4	0.3666	14.4	0.318	13.1	0.3629			17	391.3	90.62	1103.5	93.26	641.6	93.55	575.1	81.61
	198.5	2.60054			198.5	2.83131			9.2	0.3952	15.6	0.3319	13.6	0.2857			12.88	0.4193	13.3	0.3201	16.4	0.2597			12.2	0.3815	15.6	0.3319	13.9	0.3744			18	342.7	83.67	1091.2	92.95	625.8	94.18	590.1	85.43
	199	2.62446			199	2.84487			10	0.4091	16.7	0.3453	14.2	0.2966			13.76	0.4314	14.4	0.3328	17.76	0.2746			13.3	0.393	16.7	0.3453	14.5	0.3846			19	354.9	91.35	1079.6	93.57	602.7	94.38	582.6	85.4
	199.5	2.63081			199.5	2.86114			10.8	0.4228	17.8	0.3592	15.3	0.3105			14.64	0.4426	15.3	0.3449	18.88	0.2857			14.4	0.406	17.8	0.3592	16.1	0.398			20	340	91.62	1066.5	92.82	581	95.25	574	85.82
	200	2.64556			200	2.88185			11.9	0.4336	18.9	0.3719	16.1	0.3208			15.76	0.4538	16.4	0.3567	20	0.2969			15.6	0.4162	18.9	0.3719	17.2	0.4088			21	326.4	91.87	1034.6	93.22	563.3	95.38	569.5	85.76
	200.5	2.65379			200.5	2.88626			12.8	0.4438	20.3	0.3837	16.9	0.3322			17.12	0.4665	17.5	0.3701	21.12	0.3093			16.9	0.4268	20.3	0.3837	18.6	0.42			22	313	92.38	1012.6	93.32	560.1	97.26	578.5	85.88
	201	2.6644			201	2.90421			13.9	0.4538	21.4	0.3946	18.3	0.344			18.88	0.4776	18.3	0.3821	22.16	0.3198			18.3	0.4376	21.4	0.3946	20	0.4302			23	300.3	92.09	1001.8	93.93	561.8	98.47	579.3	86.01
	201.5	2.66314			201.5	2.91958			15.5	0.4646	22.8	0.4073	19.2	0.3555			20.16	0.4882	19.4	0.3921	23.52	0.3325			20	0.4479	22.8	0.4073	22	0.4404			24	289.2	93.04	987.3	93.92	559.1	98.37	584.8	85.03
	202	2.65663			202	2.93269			16.9	0.4745	24.2	0.4181	20.8	0.366			22.16	0.4981	20.5	0.402	24.88	0.3443			22.2	0.459	24.2	0.4181	24.2	0.4519			25	277.8	92.69	974	93.82	574.6	100.32	579.2	84.83
	202.5	2.65468			202.5	2.94251			18.6	0.4844	26.1	0.4296	22	0.3759			24.16	0.508	22.2	0.4119	26.16	0.3573			24.4	0.4693	26.1	0.4296	27	0.4621			26	267.3	92.96	968.3	94.25	570.7	100.6	577.8	85.4
	203	2.6432			203	2.94986			20.8	0.4944	28.3	0.4407	23.6	0.3859			26.4	0.5182	23.9	0.4231	27.76	0.3682			26.9	0.4798	28.3	0.4407	29.8	0.4724			27	258.1	93.56	952.6	94.23	573.1	100.39	572.8	85.22
	203.5	2.62956			203.5	2.96562			23	0.5052	30.8	0.4516	25.6	0.3961			28.88	0.5282	25.5	0.4339	29.28	0.3784			29.4	0.4897	30.8	0.4516	32.5	0.4826			28	249.5	93.65	936	94.19	575.6	100.97	569.5	85.65
	204	2.61525			204	2.97467			25.5	0.5155	33.3	0.4618	28.1	0.4073			31.76	0.5384	28	0.4451	31.28	0.3911			32.2	0.5003	33.3	0.4618	35.9	0.4928			29	240.6	93.52	922.4	94.59	577.4	100.41	564.2	85.96
	204.5	2.59164			204.5	2.98581			28	0.5254	36.7	0.4727	30.6	0.419			34.64	0.5496	30.5	0.455	33.76	0.402			35.6	0.5114	36.7	0.4727	39.2	0.5031			30	233.9	94.29	911.5	94.56	575	100.93	558.4	86.2
	205	2.57244			205	2.99131			31.1	0.5362	40	0.4832	33.3	0.4293			37.92	0.5601	33.3	0.4665	36.4	0.4131			38.9	0.5223	40	0.4832	42.5	0.5133
	205.5	2.54504			205.5	2.9908			33.9	0.5465	43.3	0.4934	35.8	0.4404			41.28	0.57	36.4	0.4776	39.28	0.424			42.5	0.5331	43.3	0.4934	45.9	0.5232
	206	2.5209			206	3.00661			36.9	0.5567	47.2	0.504	39.2	0.4513			45.04	0.5802	40	0.4879	42.4	0.4342			46.1	0.543	47.2	0.504	49.8	0.5331
	206.5	2.49377			206.5	3.01713			40.5	0.5678	51.1	0.5139	42	0.4615			49.04	0.5905	43.3	0.4978	45.76	0.4441			49.7	0.553	51.1	0.5139	53.4	0.5431
	207	2.4932			207	3.01574			44.1	0.5778	55.3	0.5241	44.7	0.4717			52.56	0.6004	46.6	0.5077	49.28	0.4547			53.9	0.5629	55.3	0.5241	57.6	0.5536
	207.5	2.46596			207.5	3.07503			48.6	0.5877	60	0.535	48.1	0.4823			56.16	0.6106	50.2	0.5176	53.76	0.4662			57.8	0.5737	60	0.535	61.2	0.5635
	208	2.43889			208	3.07084			51.9	0.5985	63.9	0.5452	50.9	0.4922			59.92	0.6209	54.7	0.5288	58.16	0.4764			63.1	0.5837	63.9	0.5452	65.3	0.5737
	208.5	2.41392			208.5	3.07482			55.5	0.6085	68.6	0.5551	54.2	0.5024			63.68	0.6311	59.4	0.5393	62.16	0.4863			67.5	0.5936	68.6	0.5551	68.7	0.5837
	209	2.39017			209	3.07076			59.4	0.6193	73.1	0.5654	57.2	0.5133			67.68	0.6419	63.3	0.5496	67.52	0.4965			71.4	0.6035	73.1	0.5654	73.1	0.5936
	209.5	2.37026			209.5	3.05969			63	0.6292	77.5	0.5753	60.6	0.5241			72.16	0.6522	68	0.5595	72.16	0.5074			75.8	0.6134	77.5	0.5753	76.5	0.6038
	210	2.35257			210	3.04527			66.3	0.6398	82.8	0.5852	63.9	0.5347			76.32	0.6621	72.4	0.5694	77.44	0.5173			80.5	0.6246	82.8	0.5852	80.4	0.6144
	210.5	2.3375			210.5	3.0063			70.2	0.6497	87.2	0.5951	67	0.5452			79.92	0.672	77.2	0.5793	82.32	0.5272			84.7	0.6348	87.2	0.5951	84	0.6252
	211	2.32777			211	2.96315			73.5	0.6605	92	0.6057	70	0.5558			83.68	0.6829	81.6	0.5892	87.04	0.5375			89.2	0.6457	92	0.6057	87.3	0.6351
	211.5	2.32278			211.5	2.88491			76.6	0.6711	96.1	0.6156	73.1	0.5657			86.96	0.6928	86.3	0.5992	92.32	0.5474			93.6	0.6562	96.1	0.6156	90.1	0.6457
	212	2.32029			212	2.79524			79.7	0.681	100.3	0.6255	76.1	0.5778			90.32	0.7027	90.5	0.6091	97.44	0.5579			97.5	0.6667	100.3	0.6255	93.7	0.6565
	212.5	2.32166			212.5	2.68589			82.2	0.6912	104.5	0.6357	78.9	0.5877			93.44	0.7136	95.2	0.619	102.56	0.5682			100.5	0.6773	104.5	0.6357	96.8	0.6668
	213	2.32593			213	2.56285			84.9	0.7024	108.9	0.6466	81.7	0.5982			97.2	0.7238	100.5	0.6292	107.2	0.5781			103.9	0.6881	108.9	0.6466	99.5	0.677
	213.5	2.3313			213.5	2.42681			87.4	0.7123	112.8	0.6565	84.5	0.6088			100.32	0.7337	104.3	0.6391	111.92	0.5883			106.9	0.6981	112.8	0.6565	102.6	0.6872
	214	2.34166			214	2.28813			90.2	0.7232	115.6	0.6664	87	0.6199			102.96	0.7442	108.5	0.6494	116.08	0.5985			109.7	0.7098	115.6	0.6664	105.4	0.6971
	214.5	2.35478			214.5	2.1485			93	0.7337	119.5	0.6764	89.8	0.6298			105.6	0.7548	113	0.6593	120.32	0.61			113.3	0.7213	119.5	0.6764	108.7	0.708
	215	2.37093			215	2.00976			95.5	0.7449	122.8	0.6869	92	0.6407			107.84	0.7653	116.6	0.6708	124.72	0.6199			116.4	0.7318	122.8	0.6869	112.1	0.7179
	215.5	2.38916			215.5	1.88031			98.2	0.756	126.1	0.6978	95	0.6506			110.32	0.7765	120.4	0.6807	128.32	0.6298			118.9	0.7418	126.1	0.6978	115.4	0.7281
	216	2.41015			216	1.76177			100.7	0.7666	129.5	0.7077	97.8	0.6615			112.72	0.7867	124.1	0.6919	131.6	0.6404			121.4	0.7523	129.5	0.7077	118.7	0.7384
	216.5	2.4322			216.5	1.65615			103.5	0.7771	133.1	0.7188	100.3	0.6714			114.72	0.7979	126.6	0.7021	135.2	0.6503			124.2	0.7628	133.1	0.7188	122.3	0.7486
	217	2.45359			217	1.55647			106.3	0.7883	136.4	0.7288	102.8	0.6813			116.96	0.8078	129.6	0.7129	138.96	0.6618			126.9	0.7734	136.4	0.7288	125.7	0.7585
	217.5	2.47482			217.5	1.46167			109.3	0.7982	139.7	0.739	105.9	0.6928			118.96	0.8183	132.4	0.7235	141.84	0.6736			130	0.7845	139.7	0.739	129.6	0.7691
	218	2.49497			218	1.37302			112.4	0.8084	143.1	0.7489	108.9	0.703			121.2	0.8286	135.2	0.7337	145.44	0.6844			132.8	0.7951	143.1	0.7489	134	0.779
	218.5	2.51647			218.5	1.2892			115.5	0.8183	147	0.7594	112	0.7132			122.96	0.8388	137.9	0.7439	148.08	0.6943			136.1	0.8063	147	0.7594	138.7	0.7895
	219	2.54002			219	1.2134			119.1	0.8292	150.9	0.7694	115.3	0.7235			124.96	0.8503	140.4	0.7545	150.72	0.7046			139.2	0.8162	150.9	0.7694	143.5	0.7994
	219.5	2.56026			219.5	1.14039			122.4	0.8391	154.5	0.7793	118.7	0.7346			127.12	0.8605	143.2	0.7647	153.36	0.7148			142.8	0.8267	154.5	0.7793	148.5	0.81
	220	2.58005			220	1.07283			126.3	0.849	158.9	0.7895	122.5	0.7446			128.96	0.871	145.7	0.7756	156.08	0.7253			145.8	0.8379	158.9	0.7895	154.6	0.8199
	220.5	2.60167			220.5	1.0105			130.2	0.859	163.4	0.7997	126.2	0.7548			130.96	0.8819	148.2	0.7858	158.72	0.7368			150	0.849	163.4	0.7997	160.2	0.8298
	221	2.61971			221	0.95374			134.6	0.8692	167.2	0.81	130.3	0.765			132.96	0.8921	150.7	0.7963	161.6	0.748			153.9	0.859	167.2	0.81	165.7	0.8397
	221.5	2.63449			221.5	0.90117			138.5	0.8791	172.2	0.8199	134.5	0.7752			134.88	0.9042	153.2	0.8069	164.48	0.7582			157.2	0.8689	172.2	0.8199	172.7	0.85
	222	2.64715			222	0.8538			143.2	0.889	177.2	0.8304	139.2	0.7858			136.88	0.9148	156	0.8174	166.72	0.769			161.1	0.8791	177.2	0.8304	179.3	0.8602
	222.5	2.65827			222.5	0.8111			147.9	0.8993	182.5	0.8404	144.2	0.7963			139.12	0.9253	158.7	0.8292	169.36	0.7799			165.3	0.889	182.5	0.8404	186.8	0.8704
	223	2.66769			223	0.7738			152.6	0.9092	188.1	0.8506	148.7	0.8066			141.12	0.9361	161	0.84	172.48	0.7914			168.9	0.8989	188.1	0.8506	193.2	0.8804
	223.5	2.6718			223.5	0.74069			158.5	0.9191	193.6	0.8608	154.2	0.8165			142.88	0.9461	164	0.85	175.12	0.8022			173	0.9092	193.6	0.8608	201.6	0.8915
	224	2.67396			224	0.71157			163.7	0.9293	199.5	0.8707	158.9	0.8264			145.36	0.9575	166.2	0.8602	177.84	0.8121			177.5	0.9191	199.5	0.8707	209.9	0.9014
	224.5	2.67176			224.5	0.68698			169.3	0.9396	205	0.881	164	0.8366			147.6	0.9681	168.7	0.8701	180.48	0.8236			181.7	0.9293	205	0.881	218.3	0.9104
	225	2.66657			225	0.6659			175.1	0.9498	212.2	0.8912	169.8	0.8466			149.76	0.9802	171.5	0.8813	183.12	0.8345			185.5	0.9399	212.2	0.8912	226.6	0.9197
	225.5	2.6571			225.5	0.64916			181.5	0.9597	219.2	0.9014	175.3	0.8568			152.24	0.9907	174.3	0.8915	186	0.8447			189.7	0.9498	219.2	0.9014	235	0.9284
	226	2.64618			226	0.6363			187.6	0.9696	225.3	0.9114	181.7	0.867			154.48	1.0009	177.1	0.9017	188.88	0.8552			193.9	0.9603	225.3	0.9114	243.3	0.9362
	226.5	2.63238			226.5	0.62728			194.3	0.9796	232	0.9213	188.1	0.8769			156.64	1.0109	179.8	0.9126	191.36	0.8652			197.5	0.9709	232	0.9213	251.6	0.943
	227	2.60861			227	0.62197			202	0.9895	239.2	0.9315	194.5	0.8872			158.88	1.0214	183.2	0.9244	194.24	0.8754			201.7	0.9817	239.2	0.9315	260	0.9517
	227.5	2.58317			227.5	0.62018			208.7	0.9994	247.3	0.9414	201.7	0.8974			161.36	1.0313	186.2	0.9346	197.12	0.8856			205.3	0.9923	247.3	0.9414	268.3	0.9591
	228	2.55238			228	0.622			216.5	1.0093	254.8	0.9513	209.5	0.9076			164	1.0419	189.5	0.9461	200	0.8955			209.2	1.0028	254.8	0.9513	276.9	0.969
	228.5	2.51704			228.5	0.62748			224	1.0195	262.3	0.9613	217.3	0.9185			166.64	1.0524	192.9	0.9566	203.12	0.9055			212.5	1.0133	262.3	0.9613	285.3	0.9777
	229	2.47523			229	0.63612			232.6	1.0292	270.6	0.9715	224.5	0.9287			169.28	1.0623	195.9	0.9665	206	0.9166			216.1	1.0233	270.6	0.9715	292.8	0.9876
	229.5	2.44519			229.5	0.64832			240.1	1.0394	278.9	0.9811	232	0.9389			172.4	1.0735	199.3	0.9765	209.12	0.9275			219.4	1.0335	278.9	0.9811	298.6	0.9979
	230	2.39443			230	0.66438			248.1	1.0496	287.5	0.9907	238.4	0.9492			175.28	1.0837	202.9	0.9867	212.64	0.938			222.8	1.0434	287.5	0.9907	304.7	1.0081
	230.5	2.33928			230.5	0.68313			255.6	1.0595	295.9	0.9997	244.8	0.9594			178.16	1.0936	205.9	0.9966	215.76	0.9479			226.4	1.0543	295.9	0.9997	310.3	1.0183
	231	2.27735			231	0.70524			262.3	1.0704	304.2	1.0093	249.8	0.9699			181.04	1.1039	209.3	1.0081	218.88	0.9578			230.3	1.0645	304.2	1.0093	315	1.0285
	231.5	2.20839			231.5	0.73048			268.4	1.0806	312.5	1.0192	254.3	0.9802			184.64	1.1141	213.1	1.018	222.64	0.9678			233.6	1.075	312.5	1.0192	320.3	1.0388
	232	2.13537			232	0.75887			273.9	1.0908	320.9	1.0292	257.9	0.9901			187.92	1.1243	216.5	1.0288	226.4	0.9783			237.2	1.085	320.9	1.0292	325.6	1.049
	232.5	2.05909			232.5	0.78981			279.2	1.1008	328.7	1.0391	261.2	1.0003			191.76	1.1346	220.4	1.0391	229.76	0.9882			241.1	1.0952	328.7	1.0391	333.7	1.0589
	233	1.98002			233	0.82296			284.2	1.1116	337	1.049	264.5	1.0102			195.76	1.1448	224	1.049	234.16	0.9988			245	1.1051	337	1.049	342.3	1.0682
	233.5	1.89935			233.5	0.85718			289.2	1.1219	344.8	1.0589	268.7	1.0205			199.68	1.1553	227.8	1.0592	237.52	1.0087			249.1	1.1156	344.8	1.0589	350.9	1.0747
	234	1.81673			234	0.89193			293.9	1.1318	351.7	1.0692	274.5	1.0304			204.56	1.1653	232	1.0701	241.52	1.0186			253.6	1.1262	351.7	1.0692	359.2	1.0791
	234.5	1.73608			234.5	0.92865			299.7	1.1417	358.7	1.0794	282.6	1.0406			209.52	1.1758	235.9	1.08	245.76	1.0292			258.3	1.1361	358.7	1.0794	367.9	1.0837
	235	1.65588			235	0.96676			305.8	1.1516	365	1.0896	290.9	1.0493			214.56	1.1857	240.6	1.0908	250.64	1.0394			262.8	1.147	365	1.0896	376.2	1.0878
	235.5	1.57718			235.5	1.00693			313.1	1.1615	371.4	1.0998	299.6	1.0561			221.28	1.195	245.1	1.1014	255.52	1.0493			268	1.1569	371.4	1.0998	384.5	1.0918
	236	1.49902			236	1.04924			321.7	1.1693	378.1	1.1101	307.9	1.0623			227.92	1.2021	250.6	1.1119	260.64	1.0595			274.4	1.1668	378.1	1.1101	392.9	1.0955
	236.5	1.42464			236.5	1.09332			330.3	1.177	385.3	1.1203	316.2	1.0685			234.56	1.2074	255.3	1.1219	265.68	1.0695			281.1	1.1767	385.3	1.1203	401.2	1.0992
	237	1.35074			237	1.13812			338.9	1.1835	392.3	1.1302	324.6	1.0732			241.44	1.2108	261.1	1.1324	271.52	1.0797			289.7	1.1857	392.3	1.1302	409.8	1.1026
	237.5	1.27498			237.5	1.18352			347.2	1.1882	400.9	1.1398	332.9	1.0791			248.32	1.2127	267.3	1.1426	277.68	1.0896			298	1.1904	400.9	1.1398	418.5	1.1051
	238	1.20057			238	1.22873			355.5	1.1919	409.2	1.1488	341.2	1.0843			254.96	1.2142	275	1.1525	284.4	1.1001			306.4	1.1938	409.2	1.1488	426.8	1.1085
	238.5	1.12912			238.5	1.27428			364.1	1.1944	417.6	1.1563	349.6	1.0896			261.6	1.2155	283.3	1.1603	291.04	1.1098			314.7	1.1959	417.6	1.1563	435.1	1.1116
	239	1.06159			239	1.31926			372.5	1.1972	426.2	1.1637	357.9	1.0949			268.32	1.2164	291.7	1.1646	297.92	1.1188			323.3	1.1972	426.2	1.1637	443.5	1.1144
	239.5	0.99558			239.5	1.36457			380.8	1.1987	434.5	1.1705	366.3	1.0995			275.2	1.217	300.3	1.1684	304.56	1.1277			331.9	1.1984	434.5	1.1705	451.8	1.1169
	240	0.93112			240	1.40991			389.1	1.1997	442.8	1.1755	374.6	1.1048			282.08	1.218	308.6	1.1715	311.2	1.1336			340.3	1.1987	442.8	1.1755	460.5	1.1197
	240.5	0.8701			240.5	1.45562			397.4	1.2012	451.2	1.1805	382.9	1.111			288.72	1.2183	316.9	1.1727	317.92	1.1414			348.6	1.1987	451.2	1.1805	469.1	1.1237
	241	0.8098			241	1.50136			405.8	1.2015	459.5	1.1848	391.5	1.1169			295.36	1.2186	325.3	1.1742	324.56	1.1479			357.2	1.1997	459.5	1.1848	477.4	1.1262
	241.5	0.75218			241.5	1.54785			414.1	1.2031	467.8	1.1882	400.2	1.1231			302.24	1.2183	333.9	1.1746	331.44	1.1525			365.8	1.2003	467.8	1.1882	485.8	1.129
	242	0.69569			242	1.59513			422.4	1.204	476.2	1.1904	408.5	1.129			308.88	1.2192	342.2	1.1755	338.08	1.1556			374.1	1.2009	476.2	1.1904	494.1	1.1318
	242.5	0.64274			242.5	1.64216			431	1.2052	484.5	1.1932	416.8	1.1339			315.6	1.2189	350.5	1.1761	344.72	1.1587			382.8	1.2015	484.5	1.1932	502.4	1.1346
	243	0.59251			243	1.68771			439.3	1.2052	492.8	1.1944	425.2	1.1408			322.24	1.2195	358.8	1.1767	351.6	1.1612			391.1	1.2018	492.8	1.1944	510.8	1.1374
	243.5	0.54557			243.5	1.73231			447.9	1.2046	501.5	1.1966	433.5	1.1482			328.88	1.2195	367.2	1.1777	358.32	1.1625			399.4	1.2021	501.5	1.1966	519.1	1.1402
	244	0.50096			244	1.77525			456.3	1.2052	509.8	1.1978	442.1	1.1547			335.52	1.2198	375.5	1.178	365.2	1.1634			407.8	1.2025	509.8	1.1978	527.7	1.1426
	244.5	0.46018			244.5	1.81731			464.6	1.2056	518.1	1.1981	450.4	1.1612			342.4	1.2198	383.8	1.1789	371.84	1.1643			416.4	1.2025	518.1	1.1981	536.1	1.1454
	245	0.42209			245	1.85846			472.9	1.2062	526.7	1.1991	458.8	1.1665			349.04	1.2198	392.1	1.1792	378.48	1.1646			425	1.2034	526.7	1.1991	544.7	1.1488
	245.5	0.38725			245.5	1.89497			481.2	1.2065	535.1	1.1997	467.1	1.1708			355.92	1.2198	400.5	1.1792	385.36	1.1659			433.3	1.204	535.1	1.1997	553	1.1513
	246	0.35463			246	1.92913			489.6	1.2068	543.4	1.2003	475.5	1.1742			362.64	1.2198	408.8	1.1792	392	1.1662			441.6	1.204	543.4	1.2003	561.4	1.155
	246.5	0.32507			246.5	1.96104			497.9	1.2074	551.7	1.2012	483.8	1.1764			369.28	1.2198	417.4	1.1795	398.88	1.1677			450	1.2043	551.7	1.2012	569.7	1.1569
	247	0.29773			247	1.99178			506.2	1.2077	560.1	1.2015	492.4	1.178			375.92	1.2201	426	1.1798	405.6	1.168			458.6	1.2046	560.1	1.2015	578.1	1.16
	247.5	0.2726			247.5	2.02097			514.5	1.208	568.4	1.2012	500.7	1.1792			382.8	1.2211	434.3	1.1801	412.48	1.1684			467.2	1.2043	568.4	1.2012	586.4	1.1628
	248	0.24954			248	2.04723			522.9	1.208	576.7	1.2018	509.1	1.1798			389.68	1.2211	442.6	1.1808	419.36	1.169			475.5	1.2049	576.7	1.2018	594.8	1.1659
	248.5	0.22828			248.5	2.07195			531.5	1.208	585.1	1.2022	517.4	1.1811			396.56	1.2211	451	1.1817	426	1.169			483.9	1.2046	585.1	1.2022	603.1	1.1674
	249	0.2086			249	2.09377			539.8	1.2077	593.4	1.2018	525.8	1.1811			403.2	1.2204	459.3	1.1814	432.88	1.169			492.2	1.2059	593.4	1.2018	611.7	1.1699
	249.5	0.1906			249.5	2.11352			548.1	1.2087	601.7	1.2018	534.4	1.182			409.84	1.2211	467.9	1.182	439.52	1.1699			500.5	1.2062	601.7	1.2018	620.1	1.1715
	250	0.1744			250	2.13066			556.5	1.2083	610.4	1.2018	542.7	1.1826			416.72	1.2211	476.2	1.182	446.4	1.1699			508.9	1.2062	610.4	1.2018	628.4	1.1727
	250.5	0.16015			250.5	2.14284			564.8	1.2087	618.7	1.2025	551	1.1829			423.6	1.2211	484.6	1.1826	453.04	1.1699			517.2	1.2071	618.7	1.2025	636.7	1.1758
	251	0.14754			251	2.15438			573.1	1.209	627	1.2031	559.7	1.1839			430.32	1.2211	493.2	1.1823	459.92	1.1711			525.5	1.2074	627	1.2031	645.1	1.1764
	251.5	0.13672			251.5	2.16249			581.4	1.209	635.6	1.2034	568	1.1839			436.96	1.2211	501.5	1.1829	466.64	1.1711			533.9	1.2074	635.6	1.2034	653.4	1.1774
	252	0.12743			252	2.16633			590	1.2099	644	1.2031	576.3	1.1842			443.6	1.2211	509.8	1.1829	473.28	1.1718			542.5	1.208	644	1.2031	661.8	1.1789
	252.5	0.11971			252.5	2.16883			598.4	1.2096	652.3	1.2034	584.9	1.1848			450.24	1.2214	518.1	1.1832	479.92	1.1718			550.8	1.208	652.3	1.2034	670.1	1.1792
	253	0.11337			253	2.16925			606.7	1.2099	660.9	1.2034	593.3	1.1854			456.96	1.222	526.7	1.1839	486.8	1.1721			559.1	1.2087	660.9	1.2034	678.7	1.1801
	253.5	0.10798			253.5	2.166			615.3	1.2102	669.2	1.2043	601.6	1.1857			463.84	1.222	535.1	1.1839	493.44	1.1721			567.5	1.2096	669.2	1.2043	687.1	1.1811
	254	0.10358			254	2.16266			623.6	1.2108	677.6	1.2043	610	1.1857			470.48	1.222	543.7	1.1842	500.32	1.1718			575.8	1.2102	677.6	1.2043	695.4	1.182
	254.5	0.09999			254.5	2.15577			631.9	1.2108	685.9	1.2043	618.6	1.1863			477.36	1.2226	552	1.1848	507.04	1.173			584.1	1.2108	685.9	1.2043	704	1.1826
	255	0.09697			255	2.14645			640.5	1.2108	694.3	1.2043	627.2	1.1866			484	1.2229	560.3	1.1854	513.68	1.1727			592.5	1.2114	694.3	1.2043	712.6	1.1839
	255.5	0.09457			255.5	2.13457			648.9	1.2114	702.9	1.2046	635.5	1.1866			490.64	1.2235	568.6	1.1854	520.56	1.173			601.1	1.2118	702.9	1.2046	721.3	1.1848
	256	0.09283			256	2.12159			657.5	1.2114	711.2	1.2046	644.1	1.1876			497.28	1.2238	577	1.1854	527.44	1.173			609.4	1.2124	711.2	1.2046	729.6	1.1848
	256.5	0.09187			256.5	2.10718			665.8	1.2114	719.5	1.2046	652.7	1.1876			504.16	1.2238	585.3	1.1857	534.08	1.1733			617.7	1.213	719.5	1.2046	738.2	1.1867
	257	0.0915			257	2.09173			674.1	1.2118	727.9	1.2056	661.1	1.1879			510.88	1.2245	593.6	1.1857	540.8	1.1733			626.3	1.2145	727.9	1.2056	746.6	1.1867
	257.5	0.09177			257.5	2.07538			682.5	1.2118	736.5	1.2049	669.4	1.1885			517.76	1.2245	601.9	1.186	547.68	1.1736			634.7	1.2149	736.5	1.2049	755.2	1.1873
	258	0.09244			258	2.05875			691.1	1.2118	744.8	1.2049	677.8	1.1885			524.4	1.2245	610.3	1.1866	554.32	1.1736			643	1.2158	744.8	1.2049	763.5	1.1876
	258.5	0.09355			258.5	2.03964			699.4	1.2124	753.1	1.2049	686.1	1.1885			531.28	1.2248	618.6	1.1873	560.96	1.1736			651.3	1.2167	753.1	1.2049	771.9	1.1879
	259	0.09517			259	2.01854			707.7	1.2127	761.8	1.2049	694.7	1.1891			538.16	1.2248	626.9	1.1876	567.84	1.1736			659.7	1.2167	761.8	1.2049	780.5	1.1885
	259.5	0.09719			259.5	1.99783			716.3	1.213	770.1	1.2062	703	1.1897			544.8	1.2242	635.2	1.1876	574.48	1.1739			668.3	1.2173	770.1	1.2062	788.8	1.1888
	260	0.09973			260	1.97414			724.6	1.213	778.4	1.2059	711.4	1.1897			551.44	1.2248	643.6	1.1885	581.2	1.1746			676.6	1.2189	778.4	1.2059	797.2	1.1894
	260.5	0.10271			260.5	1.94859			733	1.2145	786.8	1.2062	720	1.1904			558.08	1.2245	651.9	1.1885	588.08	1.1749			685	1.2192	786.8	1.2062	805.5	1.1898
	261	0.1062			261	1.92183			741.3	1.2139	795.1	1.2068	728.3	1.1894			564.96	1.2254	660.2	1.1891	594.96	1.1749			693.3	1.2201	795.1	1.2068	813.9	1.1904
	261.5	0.11024			261.5	1.89377			749.9	1.2145	803.4	1.2065	736.7	1.1904			571.84	1.2251	668.8	1.1894	601.6	1.1752			701.6	1.2207	803.4	1.2065	822.5	1.1904
	262	0.11468			262	1.86511			758.2	1.2152	812	1.2062	745	1.1904			578.56	1.2254	677.2	1.1894	608.24	1.1755			709.9	1.2217	812	1.2062	830.8	1.1913
	262.5	0.11949			262.5	1.83578			766.6	1.2155	820.4	1.2071	753.6	1.1904			585.2	1.2257	685.5	1.1894	614.88	1.1755			718.3	1.2229	820.4	1.2071	839.4	1.191
	263	0.12477			263	1.80647			774.9	1.2155	828.7	1.2077	762	1.1904			591.84	1.2257	694.1	1.1894	621.6	1.1758			726.9	1.2242	828.7	1.2077	847.8	1.1913
	263.5	0.13058			263.5	1.77669			783.2	1.2161	837.3	1.2077	770.3	1.1904			598.48	1.2269	702.4	1.1894	628.24	1.1755			735.2	1.2242	837.3	1.2077	856.4	1.1913
	264	0.1368			264	1.74646			791.8	1.2164	845.7	1.208	778.6	1.1907			605.2	1.2269	710.7	1.1901	634.88	1.1755			743.6	1.2251	845.7	1.208	864.7	1.1919
	264.5	0.14334			264.5	1.7153			800.4	1.2164	854	1.208	787	1.191			612.08	1.2276	719.1	1.1904	641.76	1.1761			752.2	1.2254	854	1.208	873.1	1.1922
	265	0.15028			265	1.6843			808.7	1.2164	862.6	1.2084	795.6	1.1913			618.72	1.2276	727.7	1.1913	648.64	1.1761			760.5	1.2263	862.6	1.2084	881.4	1.1925
	265.5	0.15747			265.5	1.6525			817.1	1.2164	870.9	1.209	804.2	1.1913			625.36	1.2285	736	1.1913	655.52	1.1761			769.1	1.2263	870.9	1.209	889.8	1.1932
	266	0.16507			266	1.62115			825.4	1.2167	879.3	1.209	812.5	1.1922			632.24	1.2285	744.3	1.1922	662.4	1.1761			777.4	1.2266	879.3	1.209	898.1	1.1932
	266.5	0.1729			266.5	1.58932			833.7	1.2173	887.6	1.2096	820.9	1.1922			639.12	1.2291	752.6	1.1922	669.04	1.1764			786.1	1.2276	887.6	1.2096	906.7	1.1932
	267	0.18117			267	1.55745			842	1.218	895.9	1.2093	829.2	1.1928			646	1.2294	761.2	1.1925	675.76	1.1767			794.4	1.2285	895.9	1.2093	915.1	1.1938
	267.5	0.19021			267.5	1.525			850.6	1.218	904.3	1.2099	837.5	1.1925			652.64	1.2304	769.6	1.1928	682.4	1.1773			802.7	1.2288	904.3	1.2099	923.7	1.1944
	268	0.19981			268	1.49259			859	1.2186	912.6	1.209	845.9	1.1928			659.52	1.2297	777.9	1.1935	689.04	1.178			811	1.2285	912.6	1.209	932.3	1.195
	268.5	0.20961			268.5	1.46002			867.6	1.2186	920.9	1.2093	854.5	1.1932			666.16	1.2304	786.2	1.1935	695.68	1.1777			819.4	1.2291	920.9	1.2093	940.6	1.195
	269	0.2197			269	1.42811			875.9	1.2189	929.3	1.2105	862.8	1.1932			672.88	1.2313	794.5	1.1941	702.4	1.1783			827.7	1.23	929.3	1.2105	949	1.195
	269.5	0.22993			269.5	1.39641			884.2	1.2192	937.9	1.2108	871.2	1.1941			679.52	1.2319	802.9	1.1947	709.04	1.1777			836	1.23	937.9	1.2108	957.3	1.195
	270	0.24049			270	1.36699			892.6	1.2195	946.2	1.2108	879.5	1.1941			686.4	1.2322	811.2	1.195	715.68	1.1789			844.4	1.2304	946.2	1.2108	965.7	1.1966
	270.5	0.25122			270.5	1.33785			901.2	1.2198	954.6	1.2108	887.8	1.1941			693.04	1.2325	819.8	1.1956	722.32	1.1792			852.7	1.2304	954.6	1.2108	974	1.1969
	271	0.26198			271	1.31048			909.5	1.2198	962.9	1.2111	896.2	1.195			699.68	1.2328	828.1	1.1959	729.04	1.1792			861	1.2307	962.9	1.2111	982.6	1.1969
	271.5	0.2725			271.5	1.28277			917.8	1.2201	971.2	1.2115	904.5	1.195			706.32	1.2335	836.4	1.1966	735.92	1.1792			869.4	1.231	971.2	1.2115	991.3	1.1972
	272	0.28291			272	1.25552			926.4	1.2207	979.8	1.2118	913.1	1.1956			713.04	1.2335	845	1.1972	742.56	1.1792			877.7	1.2316	979.8	1.2118	999.6	1.1978
	272.5	0.29338			272.5	1.22892			935	1.2211	988.2	1.2127	921.5	1.1959			719.68	1.2341	853.4	1.1981	749.44	1.1792			886	1.2316	988.2	1.2127	1008.2	1.1984
	273	0.3039			273	1.20215			943.3	1.2217	996.8	1.2121	929.8	1.1963			726.56	1.2341	861.7	1.1987	756.08	1.1792			894.7	1.2322	996.8	1.2121	1016.8	1.1987
	273.5	0.31485			273.5	1.17657			951.7	1.2223	1005.1	1.2127	938.1	1.1969			733.2	1.2344	870.3	1.1994	762.72	1.1792			903	1.2328	1005.1	1.2127	1025.5	1.1987
	274	0.32596			274	1.15136			960	1.2235	1013.7	1.2127	946.7	1.1969			739.84	1.2356	878.6	1.1997	769.44	1.1798			911.3	1.2338	1013.7	1.2127	1033.8	1.1991
	274.5	0.33735			274.5	1.12731			968.3	1.2242	1022.1	1.213	955.4	1.1978			746.72	1.2369	887	1.1997	776.08	1.1801			919.7	1.2331	1022.1	1.213	1042.1	1.1997
	275	0.34855			275	1.10397			976.9	1.2248	1030.4	1.213	963.7	1.1981			753.44	1.2369	895.3	1.2006	782.72	1.1801			928	1.2338	1030.4	1.213	1050.5	1.1997
	275.5	0.35934			275.5	1.08127			985.2	1.2238	1039	1.2136	972.3	1.199			760.08	1.2378	903.9	1.2015	789.36	1.1811			936.3	1.2341	1039	1.2136	1059.1	1.2003
	276	0.36971			276	1.05989			993.6	1.2251	1047.3	1.2139	980.6	1.1997			766.72	1.2381	912.2	1.2018	796.08	1.1811			944.9	1.2347	1047.3	1.2139	1067.4	1.2006
	276.5	0.37921			276.5	1.03946			1001.9	1.226	1056	1.2149	989	1.1997			773.6	1.2397	920.8	1.2028	802.96	1.1817			953.3	1.235	1056	1.2149	1075.8	1.2009
	277	0.38853			277	1.01963			1010.2	1.226	1064.3	1.2149	997.3	1.1997			780.24	1.2403	929.1	1.204	809.6	1.182			961.6	1.2359	1064.3	1.2149	1084.1	1.2009
	277.5	0.39749			277.5	0.99968			1018.8	1.2269	1072.6	1.2149	1005.9	1.2006			786.88	1.2409	937.5	1.2043	816.24	1.182			969.9	1.2369	1072.6	1.2149	1092.5	1.2012
	278	0.40649			278	0.98011			1027.4	1.2282	1081	1.2155	1014.3	1.2015			793.6	1.2415	946.1	1.2043	822.88	1.1823			978.3	1.2378	1081	1.2155	1100.8	1.2015
	278.5	0.41507			278.5	0.96092			1035.8	1.2288	1089.3	1.2146	1022.6	1.2025			800.24	1.2424	954.4	1.2052	829.6	1.1823			986.6	1.2384	1089.3	1.2146	1109.4	1.2022
	279	0.42362			279	0.94224			1044.4	1.2291	1097.9	1.2158	1030.9	1.2031			806.88	1.2431	962.7	1.2062	836.24	1.1826			994.9	1.239	1097.9	1.2158	1117.8	1.2025
	279.5	0.43205			279.5	0.92416			1053	1.231	1106.2	1.2158	1039.3	1.2031			813.52	1.2434	971	1.2071	842.88	1.1826			1003.5	1.2406	1106.2	1.2158	1126.4	1.2025
	280	0.44024			280	0.90658			1061.3	1.231	1114.6	1.217	1047.6	1.204			820.16	1.2449	979.4	1.208	849.76	1.1835			1012.2	1.2412	1114.6	1.217	1134.7	1.2028
	280.5	0.44818			280.5	0.8895			1069.6	1.2328	1122.9	1.2173	1056.2	1.2046			826.88	1.2459	988	1.209	856.4	1.1832			1020.8	1.2421	1122.9	1.2173	1143.1	1.2028
	281	0.45564			281	0.87241			1078.2	1.2335	1131.2	1.2177	1064.6	1.2052			833.76	1.2465	996.6	1.2093	863.28	1.1832			1029.1	1.2431	1131.2	1.2177	1151.4	1.2034
	281.5	0.46289			281.5	0.85559			1086.8	1.2335	1139.6	1.2183	1072.9	1.2062			840.64	1.248	1004.9	1.2108	870	1.1839			1037.4	1.2434	1139.6	1.2183	1159.7	1.2046
	282	0.46973			282	0.83886			1095.4	1.2347	1147.9	1.2192	1081.2	1.2068			847.28	1.249	1013.2	1.2118	876.64	1.1848			1045.8	1.2443	1147.9	1.2192	1168.1	1.2053
	282.5	0.4759			282.5	0.82201			1104	1.2359	1156.3	1.2192	1089.6	1.2074			853.92	1.2499	1021.6	1.2133	883.28	1.1848			1054.1	1.2459	1156.3	1.2192	1176.4	1.2062
	283	0.48162			283	0.80543			1112.4	1.2372	1164.6	1.2198	1097.9	1.2087			860.56	1.2508	1030.2	1.2142	889.92	1.1848			1062.4	1.2471	1164.6	1.2198	1184.8	1.2065
	283.5	0.48674			283.5	0.78925			1121	1.239	1173.2	1.2208	1106.2	1.209			867.28	1.2527	1038.8	1.2161	896.64	1.1851			1070.8	1.2486	1173.2	1.2208	1193.1	1.2071
	284	0.49115			284	0.77308			1129.3	1.2412	1181.5	1.2208	1114.9	1.2096			873.92	1.2536	1047.1	1.2164	903.52	1.1857			1079.1	1.2502	1181.5	1.2208	1201.5	1.2074
	284.5	0.49505			284.5	0.75737			1137.9	1.2418	1189.9	1.2208	1123.5	1.2111			880.8	1.2545	1055.4	1.2176	910.16	1.1857			1087.4	1.2517	1189.9	1.2208	1209.8	1.208
	285	0.49837			285	0.742			1146.2	1.2434	1198.2	1.2211	1131.8	1.2127			887.68	1.2564	1063.7	1.2189	917.04	1.1863			1096	1.253	1198.2	1.2211	1218.1	1.208
	285.5	0.50118			285.5	0.72717			1154.5	1.2452	1206.5	1.222	1140.1	1.2133			894.56	1.2573	1072.1	1.2198	923.68	1.1866			1104.4	1.2545	1206.5	1.222	1226.5	1.2087
	286	0.50334			286	0.71256			1162.9	1.2477	1215.1	1.2229	1148.5	1.2145			901.44	1.2589	1080.4	1.2201	930.32	1.1873			1112.7	1.2564	1215.1	1.2229	1234.8	1.209
	286.5	0.50489			286.5	0.69854			1171.2	1.2499	1223.5	1.2239	1156.8	1.2164			908.08	1.2598	1089	1.2217	937.04	1.1879			1121	1.2592	1223.5	1.2239	1243.2	1.2099
	287	0.50596			287	0.68447			1179.5	1.253	1232.1	1.2239	1165.2	1.2173			914.96	1.261	1097.3	1.2245	943.68	1.1885			1129.4	1.2607	1232.1	1.2239	1251.5	1.2099
	287.5	0.50628			287.5	0.67066			1188.1	1.2558	1240.4	1.2248	1173.5	1.2192			921.6	1.2635	1105.6	1.2251	950.32	1.1888			1138	1.2629	1240.4	1.2248	1259.8	1.2108
	288	0.50598			288	0.65694			1196.5	1.2589	1248.8	1.2254	1182.1	1.2217			928.24	1.2645	1114	1.2263	956.96	1.1894			1146.3	1.2648	1248.8	1.2254	1268.2	1.2105
	288.5	0.50508			288.5	0.64342			1204.8	1.261	1257.1	1.2266	1190.7	1.2229			934.96	1.2657	1122.3	1.2276	963.84	1.1894			1154.9	1.2676	1257.1	1.2266	1276.5	1.2108
	289	0.50343			289	0.62981			1213.1	1.2638	1265.7	1.2276	1199.1	1.2251			941.6	1.2672	1130.6	1.2294	970.56	1.1901			1163.5	1.2703	1265.7	1.2276	1284.9	1.2118
	289.5	0.50123			289.5	0.61646			1221.4	1.2657	1274.3	1.2285	1207.4	1.2276			948.24	1.2694	1138.9	1.2304	977.2	1.1901			1171.9	1.2731	1274.3	1.2285	1293.2	1.2118
	290	0.49862			290	0.60289			1230	1.2688	1282.9	1.2294	1215.7	1.23			955.12	1.2707	1147.5	1.2322	983.84	1.1904			1180.2	1.2766	1282.9	1.2294	1301.6	1.2121
	290.5	0.49547			290.5	0.5895			1238.6	1.2703	1291.3	1.231	1224.1	1.2331			961.76	1.2722	1155.9	1.2341	990.48	1.1907			1188.5	1.279	1291.3	1.231	1310.2	1.2133
	291	0.49169			291	0.57628			1247	1.2722	1299.6	1.2322	1232.4	1.235			968.64	1.2747	1164.5	1.2359	997.2	1.1913			1197.1	1.2828	1299.6	1.2322	1318.5	1.2142
	291.5	0.48761			291.5	0.56316			1255.3	1.275	1308.2	1.2325	1240.7	1.2384			975.52	1.2769	1173.1	1.2384	1004.08	1.1913			1205.7	1.2852	1308.2	1.2325	1326.9	1.2146
	292	0.48287			292	0.55053			1263.6	1.2778	1316.5	1.2344	1249.1	1.2415			982.24	1.2781	1181.7	1.2397	1010.72	1.1922			1214.1	1.2886	1316.5	1.2344	1335.2	1.2127
	292.5	0.47767			292.5	0.53819			1271.9	1.2803	1324.9	1.235	1257.4	1.2443			989.12	1.2803	1190	1.2424	1017.36	1.1928			1222.4	1.2914	1324.9	1.235	1343.8	1.2136
	293	0.47227			293	0.52654			1280.3	1.2834	1333.2	1.2369	1265.7	1.2483			995.76	1.2828	1198.3	1.2443	1024	1.1932			1231	1.2942	1333.2	1.2369	1352.4	1.2139
	293.5	0.46659			293.5	0.51521			1288.6	1.2862	1341.6	1.2378	1274.1	1.253			1002.4	1.284	1206.7	1.2462	1030.72	1.1941			1239.4	1.2973	1341.6	1.2378	1360.8	1.2152
	294	0.4607			294	0.5046			1296.9	1.2899	1349.9	1.2397	1282.4	1.2579			1009.04	1.2862	1215	1.249	1037.6	1.195			1247.1	1.3001	1349.9	1.2397	1369.1	1.2155
	294.5	0.4548			294.5	0.49413			1305.5	1.2917	1358.2	1.2403	1291	1.262			1015.68	1.2893	1223.3	1.2499	1044.48	1.1959			--	--	1358.2	1.2403	1377.5	1.2164
	295	0.4485			295	0.48363			1314.1	1.2945	1366.6	1.2434	1299.4	1.2648			1022.4	1.2917	1231.6	1.2527	1051.36	1.1959			0	1.1231	1366.6	1.2434	1385.8	1.2183
	295.5	0.44179			295.5	0.47325			1322.5	1.2973	1374.9	1.2452	1307.7	1.2694			1029.04	1.2936	1240	1.2548	1058	1.1969			1.4	1.1091	1374.9	1.2452	1394.4	1.2192
	296	0.43456			296	0.4625			1329.9	1.3001	1383.2	1.2468	1316	1.2731			1035.68	1.2955	1248.3	1.2567	1064.88	1.1978			2.2	1.097	1383.2	1.2468	1402.8	1.2201
	296.5	0.42726			296.5	0.45164			--	--	1391.6	1.2487	1324.4	1.2759			1042.32	1.2986	1256.9	1.2601	1071.52	1.199			2.8	1.085	1391.6	1.2487	1411.4	1.2211
	297	0.42002			297	0.44099			0	1.1594	1399.9	1.2499	1332.7	1.2797			1045.68	1.3001	1265.2	1.262	1078.16	1.1997			4.2	1.0716	1399.9	1.2499	1419.7	1.222
	297.5	0.41261			297.5	0.43109			1.4	1.1457	1408.5	1.2521	1341.1	1.2828			--	--	1273.8	1.2645	1084.88	1.2006			5.6	1.0602	1408.5	1.2521	1428.1	1.2239
	298	0.40518			298	0.42171			2.5	1.1346	1416.8	1.2539	1349.7	1.2862			0	1.0394	1282.1	1.2663	1091.52	1.2009			7.2	1.0502	1416.8	1.2539	1436.4	1.2257
	298.5	0.39757			298.5	0.41234			3.6	1.1225	1425.2	1.2564	1358.3	1.2893			1.36	1.0254	1290.5	1.27	1098.16	1.2021			9.4	1.0403	1425.2	1.2564	1444.8	1.2276
	299	0.39009			299	0.40285			5.3	1.1125	1433.5	1.2586	1366.6	1.2927			1.52	1.0099	1299.1	1.2719	1104.8	1.2037			12.5	1.0304	1433.5	1.2586	1453.1	1.2291
	299.5	0.38242			299.5	0.39326			8.1	1.1014	1441.8	1.2617	1375	1.2945			2.24	0.9951	1307.4	1.275	1111.52	1.2043			15.8	1.0186	1441.8	1.2617	1461.4	1.2313
	300	0.37464			300	0.38361			12.2	1.0908	1450.2	1.2635	1383.3	1.2979			2.64	0.9808	1316	1.2778	1118.4	1.2056			19.7	1.0084	1450.2	1.2635	1470.1	1.2328
	300.5	0.36679			300.5	0.37406			18.3	1.0803	1458.5	1.2654	1389.7	1.3001			3.12	0.9675	1324.3	1.2812	1125.04	1.2071			23.6	0.9969	1458.5	1.2654	1478.4	1.2363
	301	0.35885			301	0.36434			25.5	1.0704	1467.1	1.2673	--	--			3.52	0.9547	1332.6	1.2843	1131.68	1.209			28.3	0.9867	1467.1	1.2673	1486.7	1.2378
	301.5	0.35067			301.5	0.35479			33.9	1.0614	1475.5	1.2688	0	1.2353			4	0.9433	1341	1.2862	1138.56	1.2099			32.5	0.9765	1475.5	1.2688	1495.1	1.2406
	302	0.34263			302	0.34534			42.2	1.0543	1483.8	1.2719	1.4	1.2192			4.4	0.9321	1349.3	1.289	1145.2	1.2121			36.9	0.9665	1483.8	1.2719	1503.4	1.2437
	302.5	0.33459			302.5	0.33606			50.5	1.0468	1492.1	1.2735	2.2	1.2093			4.88	0.9213	1357.6	1.2933	1152.08	1.2145			41.4	0.9566	1492.1	1.2735	1511.8	1.2462
	303	0.32663			303	0.327			58.9	1.0416	1500.7	1.2756	2.8	1.1972			5.52	0.907	1366	1.2961	1158.8	1.2167			45.8	0.9467	1500.7	1.2756	1520.1	1.2474
	303.5	0.31861			303.5	0.31789			67.2	1.0357	1509.1	1.2781	3.6	1.1863			6.24	0.8924	1374.3	1.2983	1165.44	1.2189			50	0.9361	1509.1	1.2781	1528.4	1.2499
	304	0.3106			304	0.30886			75.5	1.0313	1517.4	1.2806	4.4	1.1749			7.12	0.8748	1379	1.3001	1172.08	1.2211			54.2	0.925	1517.4	1.2806	1536.8	1.2524
	304.5	0.30274			304.5	0.3001			83.9	1.0261	1525.7	1.2824	5.6	1.1631			8	0.858	--	--	1178.72	1.2245			57.5	0.9135	1525.7	1.2824	1545.1	1.2539
	305	0.29491			305	0.29147			92.5	1.0217	1534.1	1.2846	6.9	1.1516			8.88	0.8435	0	1.107	1185.6	1.2279			60.3	0.902	1534.1	1.2846	1553.5	1.2564
	305.5	0.28733			305.5	0.28306			100.8	1.0171	1542.7	1.2874	8.3	1.1408			9.76	0.8311	1.4	1.0685	1192.32	1.231			62.2	0.8881	1542.7	1.2874	1562.1	1.2583
	306	0.28007			306	0.27493			109.1	1.0133	1551	1.2899	10.3	1.1302			10.64	0.819	1.7	1.0561	1199.2	1.2359			63.9	0.8735	1551	1.2899	1570.7	1.2601
	306.5	0.27332			306.5	0.26683			117.5	1.0096	1559.6	1.2911	13.1	1.1203			11.76	0.8069	1.9	1.0462	1205.84	1.2406			65	0.8627	1559.6	1.2911	1579	1.2629
	307	0.26654			307	0.25882			125.8	1.0065	1568	1.2955	17	1.1094			13.12	0.7957	2.8	1.0323	1212.72	1.2455			66.1	0.8493	1568	1.2955	1587.4	1.2648
	307.5	0.25999			307.5	0.25084			134.4	1.0016	1576.3	1.297	24.5	1.0995			14.64	0.7845	3.3	1.0155	1219.36	1.2499			67.5	0.8335	1576.3	1.297	1595.7	1.2669
	308	0.25341			308	0.24283			142.7	0.9985	1584.4	1.3001	33.1	1.0927			16.4	0.7743	3.6	1.0056	1226	1.2542			68.9	0.8224	1584.4	1.3001	1604.1	1.27
	308.5	0.2471			308.5	0.23494			151.1	0.9947	--	--	41.4	1.0877			19.12	0.7644	4.4	0.9938	1232.72	1.2583			70	0.8109	--	--	1612.4	1.2722
	309	0.24112			309	0.22721			159.4	0.991	0	1.1938	49.7	1.0853			24.16	0.7545	5	0.9771	1239.6	1.2617			71.7	0.8004	0	1.1938	1620.8	1.2744
	309.5	0.23538			309.5	0.21983			167.7	0.9879	1.7	1.1817	58.1	1.0831			30.88	0.7508	5.6	0.9656	1246.48	1.2651			73.9	0.7895	1.7	1.1817	1629.1	1.2778
	310	0.23001			310	0.21251			176	0.9839	2.5	1.1718	66.4	1.0812			37.52	0.7517	6.4	0.9535	1253.12	1.2685			78.3	0.7787	2.5	1.1718	1637.4	1.2812
	310.5	0.22482			310.5	0.2054			184.4	0.9802	3.6	1.1603	74.8	1.08			44.16	0.7535	6.9	0.9427	1260	1.2713			86.7	0.7752	3.6	1.1603	1645.8	1.2846
	311	0.22006			311	0.19879			192.7	0.9768	5	1.1488	83.1	1.0788			51.04	0.756	7.5	0.9296	1266.64	1.2738			95	0.7845	5	1.1488	1654.1	1.289
	311.5	0.21566			311.5	0.19261			201.3	0.9734	6.7	1.138	91.4	1.0778			57.68	0.7591	8.3	0.9175	1273.28	1.2769			103.1	0.7948	6.7	1.138	1662.5	1.2921
	312	0.21157			312	0.18678			209.6	0.9684	9.2	1.1274	99.8	1.0766			64.32	0.761	9.2	0.9036	1280	1.2793			111.4	0.8007	9.2	1.1274	1670.8	1.2955
	312.5	0.20789			312.5	0.18107			218	0.9625	11.9	1.1175	108.1	1.0747			71.04	0.7635	10.3	0.8924	1286.64	1.2821			119.7	0.8066	11.9	1.1175	1679.1	1.2983
	313	0.20435			313	0.17546			226.3	0.9563	16.4	1.1076	116.4	1.0738			77.92	0.765	11.1	0.8822	1293.28	1.2849			128	0.8103	16.4	1.1076	1681.1	1.3001
	313.5	0.20118			313.5	0.16981			234.6	0.9495	22.2	1.0971	124.8	1.0726			84.56	0.7672	12.2	0.8714	1299.92	1.2868			136.4	0.8131	22.2	1.0971	--	--
	314	0.1982			314	0.16416			242.4	0.9392	30.3	1.0871	133.4	1.0716			--	--	13.6	0.8614	1306.64	1.289			145	0.8156	30.3	1.0871	0	1.1857
	314.5	0.19554			314.5	0.15858			248	0.929	38.6	1.0794	142	1.0707			91.2	0.7684	15.8	0.8503	1313.28	1.2917			153.3	0.8177	38.6	1.0794	2.2	1.1696
	315	0.19317			315	0.15317			252.1	0.9182	47	1.0726	150.3	1.0701			97.84	0.7694	20.3	0.8397	1320.16	1.2942			161.7	0.8196	47	1.0726	3.3	1.1569
	315.5	0.19116			315.5	0.14794			255.2	0.9067	55.3	1.0657	158.7	1.0691			104.56	0.7709	28.9	0.8357	1326.8	1.2964			170.3	0.8214	55.3	1.0657	5.3	1.1457
	316	0.18943			316	0.14307			257.7	0.8949	63.9	1.0608	167.3	1.0688			111.2	0.7718	37.2	0.8382	1333.44	1.2979			178.6	0.823	63.9	1.0608	7	1.1358
	316.5	0.18797			316.5	0.13867			260.2	0.885	72.5	1.0571	175.6	1.0667			117.84	0.7728	45.8	0.8413	1338.16	1.3001			186.9	0.8239	72.5	1.0571	9.5	1.1253
	317	0.18681			317	0.13443			262.7	0.8738	80.8	1.0533	184	1.0654			124.48	0.7734	54.1	0.8447	--	--			195.3	0.8239	80.8	1.0533	13.3	1.1153
	317.5	0.1858			317.5	0.13034			264.9	0.8624	89.2	1.0499	192.6	1.0645			131.12	0.774	62.4	0.8475	0	1.1907			203.6	0.8245	89.2	1.0499	19.5	1.1054
	318	0.18476			318	0.12643			267.4	0.8518	97.5	1.0468	201.2	1.0636			137.84	0.7746	70.8	0.85	0.88	1.1727			211.9	0.8258	97.5	1.0468	27.8	1.0964
	318.5	0.18411			318.5	0.1225			269.9	0.8416	106.1	1.044	209.8	1.062			144.48	0.7743	79.1	0.8515	1.12	1.1569			220.3	0.8261	106.1	1.044	36.1	1.0884
	319	0.18374			319	0.11869			273.2	0.8311	114.5	1.0403	218.4	1.0598			151.12	0.774	87.7	0.854	1.52	1.1432			228.6	0.8258	114.5	1.0403	44.5	1.0837
	319.5	0.1836			319.5	0.11489			277.7	0.8205	123.1	1.0378	226.7	1.0586			157.76	0.7746	96	0.8562	1.76	1.124			236.9	0.8258	123.1	1.0378	53.1	1.0781
	320	0.1836			320	0.11128			286	0.8109	131.7	1.0344	235.1	1.0564			164.64	0.7743	104.3	0.858	2.24	1.1141			245.3	0.8258	131.7	1.0344	61.4	1.0744
	320.5	0.18391			320.5	0.10765			294.3	0.8063	140	1.032	243.7	1.0561			171.36	0.774	112.7	0.8593	2.64	1.0961			253.6	0.8258	140	1.032	69.8	1.0698
	321	0.18453			321	0.10414			302.7	0.8041	148.4	1.0304	252	1.0546			178	0.7743	121	0.8602	3.36	1.0837			261.9	0.8258	148.4	1.0304	78.1	1.0673
	321.5	0.18537			321.5	0.10067			311	0.8041	156.7	1.0276	260.4	1.0536			184.64	0.774	129.3	0.8614	3.76	1.0732			270.3	0.8252	156.7	1.0276	86.5	1.0639
	322	0.18638			322	0.09731			319.3	0.8031	165.3	1.0248	268.7	1.0527			191.28	0.7734	137.6	0.8627	4.4	1.0623			278.6	0.8258	165.3	1.0248	95.1	1.0605
	322.5	0.18757			322.5	0.09409			327.9	0.8028	173.6	1.0233	277	1.0505			198.16	0.7728	146.3	0.8621	5.12	1.0471			287.2	0.8249	173.6	1.0233	103.4	1.058
	323	0.18889			323	0.09102			336.3	0.8022	182.2	1.0205	285.7	1.0493			204.8	0.7725	154.6	0.8639	5.76	1.0363			295.5	0.8249	182.2	1.0205	111.8	1.0552
	323.5	0.19049			323.5	0.08798			344.6	0.8022	190.6	1.0183	294	1.0465			211.68	0.7712	162.9	0.8639	6.4	1.0236			303.9	0.8239	190.6	1.0183	120.1	1.0546
	324	0.1922			324	0.08513			352.9	0.8016	198.9	1.0165	302.3	1.0443			218.4	0.7706	171.2	0.8648	7.12	1.013			312.2	0.8239	198.9	1.0165	128.7	1.0515
	324.5	0.19402			324.5	0.0824			361.3	0.801	207.5	1.0134	310.7	1.0428			225.28	0.769	179.8	0.8648	7.76	0.9994			320.8	0.8233	207.5	1.0134	137.1	1.0502
	325	0.19597			325	0.07978			369.9	0.8	216.1	1.0093	319	1.0416			231.92	0.769	188.2	0.8652	8.64	0.9851			329.4	0.8233	216.1	1.0093	145.4	1.0481
	325.5	0.19808			325.5	0.07732			378.2	0.7988	224.5	1.0072	327.3	1.0394			238.56	0.7675	196.5	0.8645	9.52	0.973			338	0.8221	224.5	1.0072	153.8	1.0459
	326	0.20035			326	0.07504			386.5	0.7982	232.8	1.0044	335.7	1.0372			245.44	0.7663	204.8	0.8639	10.4	0.9631			346.4	0.8205	232.8	1.0044	162.1	1.0447
	326.5	0.20294			326.5	0.07274			395.1	0.7973	241.1	1.001	344	1.0347			252.08	0.7647	213.1	0.8639	11.36	0.9495			354.7	0.8202	241.1	1.001	170.4	1.0431
	327	0.20567			327	0.07062			403.5	0.7957	249.5	0.9972	352.4	1.0319			258.8	0.7628	221.5	0.8621	12.4	0.9377			363	0.8187	249.5	0.9972	178.8	1.0413
	327.5	0.20865			327.5	0.06851			411.8	0.7951	258.1	0.992	360.7	1.0282			265.44	0.7613	229.8	0.8621	13.52	0.9275			371.4	0.8174	258.1	0.992	187.4	1.0397
	328	0.21176			328	0.06652			420.1	0.7932	266.7	0.9889	369	1.0264			272.08	0.7591	238.1	0.8608	15.12	0.9141			379.7	0.8162	266.7	0.9889	195.7	1.0391
	328.5	0.21501			328.5	0.06463			428.7	0.792	275	0.9814	377.4	1.0226			278.72	0.7576	246.4	0.8599	16.4	0.9039			388	0.8146	275	0.9814	204.1	1.0372
	329	0.21827			329	0.06289			437.3	0.7892	283.4	0.9743	385.7	1.0192			285.36	0.7551	254.8	0.859	18.88	0.8921			396.4	0.8131	283.4	0.9743	212.4	1.0354
	329.5	0.22157			329.5	0.06121			445.9	0.7876	291.1	0.9641	394.3	1.0158			292.08	0.7523	263.1	0.8577	23.12	0.8819			404.7	0.8125	291.1	0.9641	220.8	1.0335
	330	0.22487			330	0.05968			454.3	0.7861	297	0.9538	402.6	1.0121			298.72	0.7492	271.4	0.8559	29.76	0.8813			413	0.8106	297	0.9538	229.1	1.0332
	330.5	0.22808			330.5	0.05828			462.6	0.7842	301.4	0.9436	411	1.0071			305.6	0.7464	279.7	0.8543	36.4	0.8853			421.4	0.8094	301.4	0.9436	237.7	1.032
	331	0.23137			331	0.0569			470.9	0.7818	305.9	0.9337	419.3	1.0013			312.24	0.7433	288.1	0.8521	43.28	0.8896			430	0.8072	305.9	0.9337	246.1	1.0307
	331.5	0.23461			331.5	0.05565			479.5	0.7796	309.8	0.9231	427.7	0.9963			319.12	0.7396	296.7	0.8503	49.92	0.8943			438.3	0.8047	309.8	0.9231	254.4	1.0298
	332	0.23792			332	0.05444			488.2	0.7777	313.4	0.9132	436	0.9889			325.76	0.7356	305	0.8484	56.64	0.8971			446.6	0.8022	313.4	0.9132	262.8	1.0292
	332.5	0.2413			332.5	0.05331			496.5	0.7749	317	0.9024	444.3	0.9814			332.48	0.73	313.3	0.8456	63.28	0.9005			455.3	0.8004	317	0.9024	271.1	1.0273
	333	0.24478			333	0.05235			504.8	0.7725	320.9	0.8915	452.9	0.973			339.12	0.725	321.6	0.8431	70.16	0.903			463.6	0.7976	320.9	0.8915	279.4	1.0267
	333.5	0.24828			333.5	0.05139			513.4	0.7697	324.5	0.8816	461.3	0.9641			345.76	0.7201	330	0.8413	77.04	0.9058			471.9	0.7951	324.5	0.8816	287.8	1.0248
	334	0.25178			334	0.05066			521.8	0.7672	328.9	0.8714	469.6	0.9544			352.64	0.7148	338.3	0.8379	83.68	0.9086			480.3	0.792	328.9	0.8714	296.1	1.0233
	334.5	0.25527			334.5	0.0499			530.1	0.7644	334.5	0.8614	477.4	0.9445			359.28	0.7055	346.6	0.8335	90.56	0.9098			488.6	0.787	334.5	0.8614	304.7	1.0227
	335	0.25877			335	0.0493			538.4	0.7607	343.1	0.8534	485.7	0.9349			365.92	0.6965	354.9	0.8298	97.2	0.911			497.2	0.7839	343.1	0.8534	313.1	1.0208
	335.5	0.26215			335.5	0.04872			547	0.7573	351.4	0.8497	494.1	0.9259			372.4	0.6866	363.3	0.8245	103.92	0.9123			505.8	0.7799	351.4	0.8497	321.7	1.0192
	336	0.26531			336	0.04816			555.6	0.7535	360	0.8487	502.4	0.9166			377.92	0.6767	371.6	0.8196	110.56	0.9138			514.4	0.774	360	0.8487	330	1.0183
	336.5	0.26826			336.5	0.04771			564	0.7495	368.4	0.8481	511	0.9076			383.04	0.6661	379.9	0.8134	117.2	0.9151			522.8	0.7678	368.4	0.8481	338.4	1.0171
	337	0.27127			337	0.04728			572.6	0.7455	377	0.8481	519.4	0.8996			388.4	0.6553	388.2	0.8069	123.84	0.9169			531.1	0.7625	377	0.8481	347	1.0152
	337.5	0.2742			337.5	0.04694			580.9	0.7415	385.3	0.8484	527.7	0.8921			393.44	0.6453	396.6	0.7985	130.56	0.9169			539.4	0.7545	385.3	0.8484	355.3	1.0146
	338	0.27728			338	0.04664			589.2	0.7371	393.7	0.8487	536	0.8828			398.32	0.6351	404.9	0.7895	137.2	0.9179			547.8	0.7464	393.7	0.8487	363.7	1.014
	338.5	0.28008			338.5	0.04637			597.8	0.73	402	0.8481	544.4	0.8754			403.28	0.6249	413.2	0.7805	143.84	0.9188			556.1	0.7365	402	0.8481	372	1.0118
	339	0.28296			339	0.04619			606.4	0.725	410.3	0.8484	552.7	0.8664			407.68	0.6147	419.6	0.7706	150.48	0.9188			563.3	0.7263	410.3	0.8484	380.4	1.0103
	339.5	0.28565			339.5	0.04607			614.8	0.7198	418.7	0.8478	561.3	0.8586			413.2	0.6047	426	0.7604	157.36	0.9191			571.6	0.7163	418.7	0.8478	388.7	1.0084
	340	0.28588			340	0.0475			623.1	0.7148	427	0.8475	569.7	0.849			418.08	0.5942	432.4	0.7501	164.08	0.9194			578	0.7058	427	0.8475	397.1	1.0068
	340.5	0.28849			340.5	0.04743			631.7	0.7049	435.3	0.8466	578	0.8407			423.68	0.584	438.5	0.7396	170.72	0.9194			583.6	0.6959	435.3	0.8466	405.4	1.0059
	341	0.29102			341	0.04743			640	0.6959	443.7	0.8463	586.3	0.8317			430.32	0.5759	444.3	0.7294	177.36	0.9197			589.7	0.6857	443.7	0.8463	413.7	1.0041
	341.5	0.29347			341.5	0.04745			648.4	0.6863	452	0.8456	594.4	0.8218			436.72	0.5654	449.6	0.7188	184.24	0.9203			595.3	0.6757	452	0.8456	422.1	1.0031
	342	0.29595			342	0.0475			656.1	0.6754	460.6	0.8447	602.7	0.8131			443.44	0.5564	456.5	0.7083	190.88	0.9203			600.8	0.6658	460.6	0.8447	430.4	1.001
	342.5	0.29825			342.5	0.0476			662.8	0.6652	468.9	0.8438	610.5	0.8031			450.08	0.5477	462.1	0.6984	197.6	0.9213			605.8	0.6556	468.9	0.8438	438.8	0.9994
	343	0.30048			343	0.0477			668.9	0.6553	477.6	0.8432	618.8	0.7935			456.96	0.5396	468.2	0.6878	204.24	0.921			612.8	0.6453	477.6	0.8432	447.1	0.9979
	343.5	0.30259			343.5	0.04795			675.6	0.6447	485.9	0.8416	626.6	0.783			463.6	0.531	475.1	0.6776	211.12	0.9206			618.9	0.6348	485.9	0.8416	455.4	0.9944
	344	0.30467			344	0.04821			682.2	0.6336	494.2	0.841	633.8	0.7728			470.24	0.5238	481.5	0.6671	217.76	0.921			624.7	0.6249	494.2	0.841	463.8	0.9923
	344.5	0.30656			344.5	0.04846			688.6	0.623	502.6	0.8401	641.6	0.7625			476.88	0.517	488.4	0.6571	224.64	0.9206			630.8	0.614	502.6	0.8401	472.1	0.9904
	345	0.30836			345	0.04882			694.5	0.6131	510.9	0.8388	648.3	0.7526			483.6	0.5102	496.8	0.6481	231.28	0.92			638	0.6041	510.9	0.8388	480.5	0.9882
	345.5	0.31003			345.5	0.04918			700.6	0.6029	519.2	0.8366	654.7	0.7427			490.24	0.5043	504.2	0.6382	238	0.9197			645.3	0.5939	519.2	0.8366	488.8	0.9858
	346	0.31148			346	0.04963			707.5	0.5923	527.6	0.8354	661.4	0.7328			496.88	0.499	511.7	0.6283	244.64	0.9197			652.8	0.584	527.6	0.8354	497.2	0.9827
	346.5	0.31288			346.5	0.05004			715	0.5824	536.2	0.8339	666.9	0.7225			503.52	0.4928	520.1	0.6199	251.28	0.9191			661.4	0.5771	536.2	0.8339	505.8	0.9796
	347	0.31403			347	0.05049			723.3	0.5747	544.8	0.8329	672.7	0.7123			510.4	0.4866	528.4	0.6106	257.92	0.9188			669.7	0.5678	544.8	0.8329	514.1	0.9761
	347.5	0.31503			347.5	0.05099			731.7	0.5644	553.4	0.8308	679.4	0.7018			517.12	0.4807	537	0.6007	264.64	0.9182			678	0.5607	553.4	0.8308	522.5	0.9727
	348	0.31593			348	0.05153			740.3	0.5561	561.7	0.8298	684.7	0.6915			524	0.4748	545.3	0.593	271.28	0.9175			686.4	0.5533	561.7	0.8298	530.8	0.969
	348.5	0.31672			348.5	0.05207			748.6	0.5483	570.1	0.8273	689.7	0.6807			530.64	0.4693	553.6	0.5852	277.92	0.9175			694.7	0.5474	570.1	0.8273	539.1	0.9637
	349	0.31738			349	0.05266			756.9	0.5399	578.4	0.8261	695	0.6708			537.52	0.4627	562	0.5781	284.56	0.9169			703	0.5412	578.4	0.8261	547.5	0.9588
	349.5	0.31786			349.5	0.05328			765.3	0.5334	587	0.8236	699.7	0.6605			544.4	0.4569	570.3	0.5706	291.28	0.9157			711.6	0.5359	587	0.8236	555.8	0.9523
	350	0.31825			350	0.05396			773.6	0.5272	595.3	0.8214	705.3	0.6506			551.28	0.4507	578.9	0.5638	297.92	0.9144			720	0.5306	595.3	0.8214	564.2	0.9448
	350.5	0.31842			350.5	0.05463			781.9	0.5198	603.7	0.8193	709.7	0.6407			557.92	0.4441	587.2	0.557	304.56	0.9129			728.3	0.5257	603.7	0.8193	572.8	0.938
	351	0.31854			351	0.05537			790.3	0.5136	612	0.8171	714.7	0.6308			564.56	0.4376	595.5	0.5502	311.2	0.9117			736.6	0.5192	612	0.8171	581.1	0.929
	351.5	0.31846			351.5	0.05605			798.6	0.5065	620.6	0.8131	719.2	0.6209			571.2	0.4302	603.9	0.5437	318.08	0.9107			745	0.5136	620.6	0.8131	588.9	0.9191
	352	0.31825			352	0.05673			806.9	0.5	629	0.8121	724.2	0.61			577.92	0.4228	612.2	0.5368	324.96	0.9092			753.6	0.5086	629	0.8121	596.4	0.9092
	352.5	0.31785			352.5	0.05741			815.5	0.4928	637.3	0.8084	730	0.5992			584.56	0.4144	620.8	0.531	331.68	0.9079			762.2	0.5021	637.3	0.8084	603.1	0.8993
	353	0.31734			353	0.05807			823.9	0.4857	645.6	0.8041	736.4	0.5892			591.2	0.4069	629.1	0.5251	338.32	0.9051			770.5	0.4965	645.6	0.8041	610.3	0.889
	353.5	0.31672			353.5	0.05876			832.2	0.4789	654	0.801	741.7	0.5793			597.84	0.3986	637.5	0.5179	344.96	0.9039			778.9	0.491	654	0.801	618.7	0.8794
	354	0.31596			354	0.05946			840.5	0.4702	662.3	0.797	747.2	0.5694			604.48	0.3893	646.1	0.5124	351.84	0.9017			787.5	0.4851	662.3	0.797	627	0.8701
	354.5	0.31514			354.5	0.06022			848.9	0.4615	670.6	0.7926	754.4	0.5585			611.2	0.3825	654.4	0.5052	358.72	0.8989			795.8	0.4798	670.6	0.7926	635.3	0.8624
	355	0.31419			355	0.06102			857.2	0.455	679	0.7883	762.2	0.5486			617.6	0.3722	662.7	0.4965	365.36	0.8968			804.1	0.473	679	0.7883	644	0.8583
	355.5	0.31307			355.5	0.06179			865.5	0.446	687.3	0.7824	769.7	0.5378			623.84	0.3623	671	0.4903	372.08	0.8937			812.5	0.4668	687.3	0.7824	652.3	0.8531
	356	0.31191			356	0.06257			873.8	0.4383	695.6	0.7768	778.1	0.5282			630.48	0.353	679.4	0.4832	378.72	0.8893			820.8	0.4593	695.6	0.7768	660.9	0.849
	356.5	0.31062			356.5	0.06331			882.5	0.4283	704	0.7706	786.4	0.5179			636.24	0.3431	688	0.4748	385.6	0.8847			829.4	0.4531	704	0.7706	669.3	0.8459
	357	0.30921			357	0.06404			891.1	0.419	712.3	0.7644	794.2	0.508			642	0.3332	696.3	0.4665	392.24	0.8803			837.7	0.4457	712.3	0.7644	677.6	0.8425
	357.5	0.30772			357.5	0.06473			899.4	0.4097	720.6	0.7563	802.5	0.4984			647.76	0.3226	704.6	0.4575	398.88	0.8738			846.1	0.4389	720.6	0.7563	686	0.841
	358	0.30611			358	0.06541			907.7	0.3995	729	0.7474	810.6	0.4885			654.24	0.3124	712.9	0.4494	405.76	0.8673			854.4	0.4305	729	0.7474	694.3	0.8376
	358.5	0.30452			358.5	0.06612			916.3	0.3896	737.3	0.7387	818.9	0.4782			660	0.3022	721.3	0.4395	412.64	0.8583			863	0.4212	737.3	0.7387	702.6	0.8366
	359	0.30275			359	0.06682			924.9	0.3806	745.4	0.7284	826.7	0.468			665.52	0.2913	729.6	0.4308	419.36	0.8481			871.4	0.4131	745.4	0.7284	711	0.8348
	359.5	0.30093			359.5	0.06752			932.4	0.3701	753.1	0.7182	835	0.4578			671.52	0.2814	737.6	0.4209	425.52	0.8376			879.7	0.4029	753.1	0.7182	719.3	0.8329
	360	0.29896			360	0.06825			939.4	0.3601	759.8	0.7083	842.8	0.4479			677.28	0.2708	746	0.4131	430.4	0.8273			888	0.3933	759.8	0.7083	727.7	0.8308
	360.5	0.29698			360.5	0.069			946.6	0.3502	766.5	0.6984	850.9	0.437			684	0.2609	754	0.4032	434.88	0.8174			896.4	0.3859	766.5	0.6984	736	0.8283
	361	0.29477			361	0.06975			953.3	0.3403	773.2	0.6869	859.2	0.4265			689.92	0.2507	762.3	0.3939	439.76	0.8075			904.7	0.3756	773.2	0.6869	744.3	0.8273
	361.5	0.29244			361.5	0.07055			959.4	0.3301	779	0.6767	866.7	0.4166			696.64	0.2408	770.4	0.3837	444	0.7976			913.3	0.3648	779	0.6767	752.7	0.8255
	362	0.29002			362	0.07131			966.3	0.3198	785.9	0.6658	874.2	0.4066			703.04	0.2309	778.7	0.3744	448.64	0.7867			921.1	0.3549	785.9	0.6658	761	0.8239
	362.5	0.28747			362.5	0.07208			971.9	0.3099	791.8	0.6556	881.4	0.3967			708.8	0.2209	786.5	0.3645	453.28	0.7765			928.6	0.3446	791.8	0.6556	769.4	0.8221
	363	0.2849			363	0.07276			978.2	0.3	797.9	0.645	888.1	0.3865			715.04	0.2107	795.1	0.3561	457.76	0.7666			935.8	0.3344	797.9	0.645	777.7	0.8205
	363.5	0.28229			363.5	0.07352			983.8	0.2898	804.3	0.6348	894.2	0.3763			721.68	0.2011	803.1	0.3459	461.92	0.7566			942.2	0.3232	804.3	0.6348	786	0.8187
	364	0.27951			364	0.07426			989.6	0.2798	811.2	0.6246	900.3	0.366			727.92	0.1902	811.5	0.3378	467.04	0.7458			949.1	0.3124	811.2	0.6246	794.4	0.8168
	364.5	0.27669			364.5	0.07495			995.5	0.2699	817.9	0.6144	905.9	0.3561			733.68	0.1803	819.5	0.3276	472.16	0.7356			955	0.3025	817.9	0.6144	803	0.8146
	365	0.27394			365	0.07579			1001	0.26	825.7	0.6032	910.6	0.3462			738.96	0.1704	827.8	0.3195	477.28	0.7256			960.5	0.2922	825.7	0.6032	811.4	0.8118
	365.5	0.27111			365.5	0.07644			1006.8	0.2495	834	0.5939	915.6	0.3359			744.8	0.1605	836.2	0.3105	482.16	0.7157			965.5	0.2814	834	0.5939	819.7	0.8109
	366	0.26815			366	0.07704			1013.2	0.2389	842.3	0.5843	920.1	0.3254			749.68	0.1502	844.5	0.3022	486.8	0.7058			970.2	0.2708	842.3	0.5843	828	0.8084
	366.5	0.2651			366.5	0.07765			1019.1	0.2287	850.7	0.5759	925.3	0.3146			755.68	0.1403	852.8	0.2935	492.4	0.6953			975.5	0.2606	850.7	0.5759	836.4	0.805
	367	0.26201			367	0.07827			1024.6	0.2188	859	0.5666	929.8	0.3043			761.2	0.1292	861.1	0.2842	497.68	0.6853			980.2	0.2501	859	0.5666	844.7	0.8025
	367.5	0.25886			367.5	0.07892			1030.7	0.2079	867.3	0.5601	934	0.2941			766.32	0.1186	869.2	0.273	503.68	0.6754			984.7	0.2402	867.3	0.5601	853.1	0.7997
	368	0.25556			368	0.07955			1037.4	0.198	875.7	0.5517	938.1	0.2842			771.6	0.1084	877	0.2631	509.44	0.6649			988.8	0.2299	875.7	0.5517	861.4	0.797
	368.5	0.25224			368.5	0.08017			1042.7	0.1878	884	0.5434	941.5	0.2743			776.72	0.0985	884.4	0.2529	516.32	0.655			992.7	0.2197	884	0.5434	870	0.7942
	369	0.24889			369	0.08076			1049.1	0.1775	892.3	0.5369	945.3	0.2643			781.36	0.0873	892.2	0.2426	523.2	0.645			996.6	0.2085	892.3	0.5369	878.4	0.7901
	369.5	0.24545			369.5	0.08129			1055.7	0.1664	900.7	0.5307	949.5	0.2532			786.48	0.0768	899.7	0.2327	530.08	0.6351			1000.8	0.1974	900.7	0.5307	886.7	0.7873
	370	0.24203			370	0.08182			1062.1	0.1564	909	0.5238	952.8	0.2423			791.12	0.0662	907.8	0.2212	536.72	0.6255			1004.7	0.1875	909	0.5238	895	0.783
	370.5	0.23857			370.5	0.08234			1068.2	0.145	917.3	0.517	956.5	0.2321			796	0.0557	914.7	0.2107	543.6	0.6174			1008.3	0.1772	917.3	0.517	903.7	0.7793
	371	0.23519			371	0.08281			1074.3	0.1347	925.7	0.5111	959.8	0.2222			800.88	0.0458	921.4	0.2005	550.32	0.6088			1011.6	0.1657	925.7	0.5111	912	0.7731
	371.5	0.23184			371.5	0.08324			1081	0.1242	934	0.5052	963.1	0.2116			805.6	0.0359	928.6	0.1902	556.96	0.5995			1015.5	0.1549	934	0.5052	920.3	0.7694
	372	0.22867			372	0.08369			1086.3	0.1137	942.6	0.4972	966.2	0.2014			810.88	0.0259	934.7	0.1803	563.6	0.593			1018.8	0.145	942.6	0.4972	928.7	0.7638
	372.5	0.22554			372.5	0.0841			1091.5	0.1034	951	0.491	969	0.1912			815.76	0.0151	941.1	0.1704	570.48	0.5861			1022.7	0.1344	951	0.491	937	0.7576
	373	0.22243			373	0.08447			1097.4	0.0932	959.3	0.4854	972	0.18			821.12	0.0039	947.2	0.1605	577.12	0.5793			1025.8	0.1242	959.3	0.4854	945.4	0.752
	373.5	0.21927			373.5	0.08486			1102.1	0.0833	967.9	0.4786	975.4	0.1701			822.88	0.0002	953.8	0.1493	584.08	0.5725			1028.8	0.1137	967.9	0.4786	953.7	0.7449
	374	0.21611			374	0.08524			1107.4	0.0734	976.2	0.473	978.7	0.1586					960.8	0.1391	590.72	0.566			1031.9	0.1037	976.2	0.473	962.1	0.7384
	374.5	0.21275			374.5	0.08557			1112.4	0.0634	984.6	0.4652	982	0.1471					967.7	0.1292	597.6	0.5601			1035	0.0938	984.6	0.4652	970.7	0.7291
	375	0.20938			375	0.08592			1117.4	0.0532	992.9	0.459	985.4	0.136					974.6	0.1189	604.24	0.5548			1038	0.0839	992.9	0.459	979	0.7201
	375.5	0.20606			375.5	0.08619			1121.8	0.0427	1001.2	0.4513	988.7	0.1254					981.6	0.1084	610.88	0.5492			1041.6	0.0734	1001.2	0.4513	987.4	0.7102
	376	0.20275			376	0.08645			1127.1	0.0324	1009.8	0.4445	992	0.1149					988.2	0.0979	617.6	0.5449			1045	0.0628	1009.8	0.4445	994.6	0.6996
	376.5	0.19964			376.5	0.08668			1132.4	0.0219	1018.2	0.4383	995.6	0.1041					994.6	0.0879	624.24	0.5399			1048.3	0.0517	1018.2	0.4383	1001.3	0.6894
	377	0.19669			377	0.08689			1137.4	0.0117	1026.5	0.4308	998.7	0.0932					1001.3	0.078	631.12	0.5344			1051.9	0.0414	1026.5	0.4308	1008.2	0.6795
	377.5	0.19384			377.5	0.08711			1142.4	0.0011	1035.1	0.4234	1002.3	0.082					1007.4	0.0675	637.76	0.5291			1055	0.0315	1035.1	0.4234	1014	0.6695
	378	0.19096			378	0.0873			1142.9	0.0002	1043.5	0.4163	1005.9	0.0715					1013.5	0.0569	644.4	0.5248			1058.3	0.0216	1043.5	0.4163	1019.1	0.6596
	378.5	0.18822			378.5	0.08744					1052.1	0.4085	1009.5	0.0607					1019.3	0.0461	651.28	0.5189			1061.6	0.0117	1052.1	0.4085	1024.6	0.6494
	379	0.18545			379	0.08762					1060.4	0.3998	1012.6	0.0504					1024.3	0.0355	658	0.5139			1065.2	0.0017	1060.4	0.3998	1030.5	0.6385
	379.5	0.18259			379.5	0.08777					1068.7	0.3927	1015.6	0.0405					1029.6	0.0253	664.88	0.508			1065.5	0.0002	1068.7	0.3927	1035.5	0.6283
	380	0.17966			380	0.08785					1077.1	0.3843	1019.3	0.03					1034.6	0.0154	671.76	0.5024			--	--	1077.1	0.3843	1040.7	0.6181
	380.5	0.17668			380.5	0.08799					1085.4	0.3763	1022.9	0.0188					1039.9	0.0052	678.64	0.4962			--	--	1085.4	0.3763	1045.5	0.6082
	381	0.17361			381	0.08806					1093.5	0.3663	1026.8	0.0086					1042.6	0.0002	685.28	0.4894			--	--	1093.5	0.3663	1051.6	0.5976
	381.5	0.17065			381.5	0.08814					1101.5	0.3561	1029.3	0.0002							691.92	0.4848			--	--	1101.5	0.3561	1056.9	0.5877
	382	0.16768			382	0.08817					1109.6	0.3462									698.56	0.4782			--	--	1109.6	0.3462	1063.5	0.5775
	382.5	0.16482			382.5	0.08821					1117.4	0.336									705.28	0.4705			--	--	1117.4	0.336	1071	0.5669
	383	0.162			383	0.08821					1124.9	0.3257									711.92	0.4624			--	--	1124.9	0.3257	1079.4	0.5582
	383.5	0.15918			383.5	0.0882					1131.8	0.3158									718.8	0.455			--	--	1131.8	0.3158	1086.9	0.5483
	384	0.15641			384	0.08819					1138.5	0.3056									725.44	0.4472			--	--	1138.5	0.3056	1095.2	0.5396
	384.5	0.15365			384.5	0.08806					1145.4	0.2953									732.08	0.4383			--	--	1145.4	0.2953	1103.6	0.5334
	385	0.15093			385	0.08802					1152.4	0.2854									738.8	0.4311			--	--	1152.4	0.2854	1111.9	0.5251
	385.5	0.14832			385.5	0.08792					1159.9	0.2752									745.44	0.4215			--	--	1159.9	0.2752	1120.3	0.5189
	386	0.14571			386	0.08785					1166	0.2653									752.08	0.4135			--	--	1166	0.2653	1128.6	0.5121
	386.5	0.1432			386.5	0.08775					1172.9	0.2547									758.72	0.4038			--	--	1172.9	0.2547	1136.9	0.5043
	387	0.14072			387	0.08761					1180.4	0.2442									765.44	0.3942			--	--	1180.4	0.2442	1145.3	0.4981
	387.5	0.13826			387.5	0.08746					1186.3	0.2343									770.96	0.384			--	--	1186.3	0.2343	1153.6	0.4919
	388	0.13579			388	0.0873					1194	0.2244									776.96	0.3741			--	--	1194	0.2244	1162	0.4845
	388.5	0.13334			388.5	0.08705					1200.1	0.2144									782.96	0.3639			--	--	1200.1	0.2144	1170.3	0.477
	389	0.13099			389	0.08691					1206.8	0.2042									788.72	0.3539			--	--	1206.8	0.2042	1178.7	0.4702
	389.5	0.12874			389.5	0.0867					1214.6	0.1943									794.48	0.344			--	--	1214.6	0.1943	1187.3	0.4631
	390	0.12653			390	0.08644					1220.7	0.1844									799.6	0.3341			--	--	1220.7	0.1844	1195.6	0.455
	390.5	0.12451			390.5	0.0862					1226.3	0.1744									805.36	0.3239			--	--	1226.3	0.1744	1204	0.4463
	391	0.12243			391	0.08591					1232.9	0.1645									810.88	0.3139			--	--	1232.9	0.1645	1212.3	0.437
	391.5	0.12047			391.5	0.08562					1238.5	0.1546									816.72	0.3037			--	--	1238.5	0.1546	1220.9	0.428
	392	0.1185			392	0.08534					1243.8	0.1447									823.12	0.2938			--	--	1243.8	0.1447	1229.3	0.4184
	392.5	0.1166			392.5	0.08505					1249.6	0.1344									830	0.2848			--	--	1249.6	0.1344	1237.6	0.4079
	393	0.11474			393	0.08471					1254.9	0.1245									836.24	0.2749			--	--	1254.9	0.1245	1245.9	0.3973
	393.5	0.11296			393.5	0.0844					1260.4	0.1137									843.12	0.265			--	--	1260.4	0.1137	1253.7	0.3874
	394	0.11125			394	0.0841					1266	0.1022									850	0.2557			--	--	1266	0.1022	1260.7	0.3772
	394.5	0.10961			394.5	0.08379					1271	0.092									856.64	0.2457			--	--	1271	0.092	1267.9	0.366
	395	0.10807			395	0.08344					1276.3	0.0817									863.28	0.2371			--	--	1276.3	0.0817	1274.6	0.3552
	395.5	0.1066			395.5	0.08318					1281.3	0.0712									869.28	0.2268			--	--	1281.3	0.0712	1280.1	0.3453
	396	0.10507			396	0.08276					1286.5	0.0607									874.88	0.2166			--	--	1286.5	0.0607	1285.7	0.335
	396.5	0.10383			396.5	0.08241					1291.5	0.0501									879.28	0.2061			--	--	1291.5	0.0501	1290.4	0.3251
	397	0.10247			397	0.08205					1296.8	0.0393									883.76	0.1946			--	--	1296.8	0.0393	1295.2	0.3152
	397.5	0.10124			397.5	0.08167					1302.4	0.0281									887.92	0.184			--	--	1302.4	0.0281	1299.9	0.3053
	398	0.09994			398	0.08132					1307.1	0.0182									891.68	0.1741			--	--	1307.1	0.0182	1304.9	0.295
	398.5	0.0988			398.5	0.08091					1312.9	0.008									895.92	0.1642			--	--	1312.9	0.008	1310.5	0.2842
	399	0.09759			399	0.08055					1317.1	0.0002									900.16	0.1537			--	--	1317.1	0.0002	1315.5	0.274
	399.5	0.0964			399.5	0.08015															904.56	0.1434			--	--	--	--	1319.9	0.2637
	400	0.09535			400	0.07974															909.04	0.1329			--	--	--	--	1325.2	0.2529
	400.5	0.09429			400.5	0.07934															913.04	0.1227			--	--	--	--	1330.2	0.2426
	401	0.0933			401	0.07887															918.8	0.1112			--	--	--	--	1334.6	0.2324
	401.5	0.09231			401.5	0.07842															923.68	0.1003			--	--	--	--	1339.9	0.2216
	402	0.0913			402	0.07796															928.32	0.0901			--	--	--	--	1344.7	0.2113
	402.5	0.09035			402.5	0.07753															933.44	0.0796			--	--	--	--	1349.1	0.2008
	403	0.08946			403	0.07703															937.92	0.0693			--	--	--	--	1353.5	0.1899
	403.5	0.08863			403.5	0.07659															942.96	0.0591			--	--	--	--	1357.4	0.18
	404	0.08779			404	0.07613															947.44	0.0489			--	--	--	--	1361.3	0.1695
	404.5	0.08704			404.5	0.07559															952.72	0.039			--	--	--	--	1364.9	0.1592
	405	0.08625			405	0.07517															957.44	0.029			--	--	--	--	1368.8	0.1484
	405.5	0.08554			405.5	0.07463															962.32	0.0191			--	--	--	--	1373.6	0.1372
	406	0.08486			406	0.07415															968.08	0.0089			--	--	--	--	1376.9	0.127
	406.5	0.08423			406.5	0.07367															972.32	0.0002			--	--	--	--	1380.8	0.1158
	407	0.08362			407	0.07323																			--	--	--	--	1384.1	0.1059
	407.5	0.08308			407.5	0.07267																			--	--	--	--	1388	0.0951
	408	0.08253			408	0.07211																			--	--	--	--	1390.8	0.0852
	408.5	0.08201			408.5	0.07162																			--	--	--	--	1395	0.0749
	409	0.08152			409	0.07111																			--	--	--	--	1398	0.0641
	409.5	0.08108			409.5	0.07056																			--	--	--	--	1401.7	0.0532
	410	0.08065			410	0.07003																			--	--	--	--	1405	0.043
	410.5	0.08022			410.5	0.06953																					--	--	1408	0.0331
	411	0.07986			411	0.06902																					--	--	1412.2	0.0216
	411.5	0.07951			411.5	0.06847																					--	--	1415.6	0.0117
	412	0.07922			412	0.06799																					--	--	1418.9	0.0014
	412.5	0.07899			412.5	0.06745																					--	--	1419.4	0.0002
	413	0.07873			413	0.06696																							--	--
	413.5	0.0785			413.5	0.06645
	414	0.07826			414	0.06601
	414.5	0.07806			414.5	0.06545
	415	0.07792			415	0.06489
	415.5	0.07774			415.5	0.06438
	416	0.07767			416	0.06386
	416.5	0.07754			416.5	0.06338
	417	0.07745			417	0.06289
	417.5	0.07734			417.5	0.06249
	418	0.07728			418	0.06205
	418.5	0.07725			418.5	0.06154
	419	0.07731			419	0.06101
	419.5	0.07733			419.5	0.06054
	420	0.07725			420	0.06007
	420.5	0.07731			420.5	0.05963
	421	0.07725			421	0.05907
	421.5	0.07727			421.5	0.05866
	422	0.07724			422	0.05812
	422.5	0.07736			422.5	0.05762
	423	0.0773			423	0.05714
	423.5	0.07741			423.5	0.05665
	424	0.0775			424	0.05631
	424.5	0.07748			424.5	0.05564
	425	0.07762			425	0.05512
	425.5	0.07764			425.5	0.05467
	426	0.07778			426	0.05424
	426.5	0.07781			426.5	0.05369
	427	0.07785			427	0.05328
	427.5	0.07796			427.5	0.05278
	428	0.07809			428	0.05228
	428.5	0.07811			428.5	0.0518
	429	0.07829			429	0.05126
	429.5	0.07833			429.5	0.05079
	430	0.07838			430	0.05038
	430.5	0.07852			430.5	0.04987
	431	0.07865			431	0.04944
	431.5	0.07876			431.5	0.04902
	432	0.07888			432	0.04861
	432.5	0.07892			432.5	0.04811
	433	0.07906			433	0.04765
	433.5	0.07911			433.5	0.04724
	434	0.07927			434	0.04682
	434.5	0.07942			434.5	0.04633
	435	0.07951			435	0.04598
	435.5	0.0795			435.5	0.04552
	436	0.07965			436	0.04515
	436.5	0.07963			436.5	0.04484
	437	0.07978			437	0.04431
	437.5	0.07978			437.5	0.04395
	438	0.07984			438	0.04356
	438.5	0.07996			438.5	0.0432
	439	0.08006			439	0.04282
	439.5	0.08008			439.5	0.04239
	440	0.08016			440	0.04206
	440.5	0.08023			440.5	0.04168
	441	0.08024			441	0.04122
	441.5	0.0804			441.5	0.04092
	442	0.0804			442	0.04051
	442.5	0.08049			442.5	0.04004
	443	0.08046			443	0.03972
	443.5	0.08051			443.5	0.03931
	444	0.08045			444	0.03889
	444.5	0.0806			444.5	0.03853
	445	0.08048			445	0.03817
	445.5	0.08047			445.5	0.03783
	446	0.08043			446	0.03737
	446.5	0.08047			446.5	0.03706
	447	0.08039			447	0.03666
	447.5	0.08039			447.5	0.03624
	448	0.08032			448	0.03596
	448.5	0.08036			448.5	0.03556
	449	0.08023			449	0.03519
	449.5	0.08016			449.5	0.03476
	450	0.08003			450	0.03446
	450.5	0.07996			450.5	0.03415
	451	0.07988			451	0.03367
	451.5	0.07986			451.5	0.03337
	452	0.07971			452	0.03294
	452.5	0.07968			452.5	0.03267
	453	0.07957			453	0.0324
	453.5	0.0794			453.5	0.03197
	454	0.07937			454	0.03169
	454.5	0.07917			454.5	0.03139
	455	0.07903			455	0.0311
	455.5	0.0789			455.5	0.03074
	456	0.07876			456	0.03047
	456.5	0.07864			456.5	0.03012
	457	0.07845			457	0.02986
	457.5	0.07833			457.5	0.0295
	458	0.07813			458	0.02923
	458.5	0.07799			458.5	0.02895
	459	0.07782			459	0.02873
	459.5	0.07762			459.5	0.02841
	460	0.07744			460	0.02817
	460.5	0.07724			460.5	0.02783
	461	0.07709			461	0.02753
	461.5	0.07686			461.5	0.02724
	462	0.07662			462	0.02697
	462.5	0.07641			462.5	0.02665
	463	0.07617			463	0.0264
	463.5	0.07592			463.5	0.02605
	464	0.07565			464	0.02582
	464.5	0.07534			464.5	0.02548
	465	0.07515			465	0.02525
	465.5	0.07482			465.5	0.02501
	466	0.07454			466	0.02468
	466.5	0.07421			466.5	0.02444
	467	0.07395			467	0.02415
	467.5	0.07371			467.5	0.02388
	468	0.07336			468	0.02356
	468.5	0.07314			468.5	0.02331
	469	0.07271			469	0.02304
	469.5	0.07239			469.5	0.02277
	470	0.07212			470	0.02252
	470.5	0.07174			470.5	0.02223
	471	0.07141			471	0.02198
	471.5	0.07107			471.5	0.02176
	472	0.07074			472	0.02154
	472.5	0.07041			472.5	0.02125
	473	0.07003			473	0.02103
	473.5	0.06977			473.5	0.0208
	474	0.06935			474	0.02046
	474.5	0.06904			474.5	0.0203
	475	0.06862			475	0.02004
	475.5	0.06831			475.5	0.01984
	476	0.06788			476	0.01957
	476.5	0.06752			476.5	0.01941
	477	0.06713			477	0.01914
	477.5	0.06682			477.5	0.01894
	478	0.06645			478	0.0187
	478.5	0.06613			478.5	0.01858
	479	0.06571			479	0.01835
	479.5	0.06541			479.5	0.01817
	480	0.06498			480	0.01797
	480.5	0.06461			480.5	0.01769
	481	0.06417			481	0.01755
	481.5	0.06372			481.5	0.01728
	482	0.06338			482	0.01707
	482.5	0.0629			482.5	0.0169
	483	0.06254			483	0.01671
	483.5	0.06207			483.5	0.01642
	484	0.06156			484	0.01632
	484.5	0.06127			484.5	0.01618
	485	0.06079			485	0.01581
	485.5	0.06033			485.5	0.01564
	486	0.05999			486	0.01548
	486.5	0.05959			486.5	0.01537
	487	0.05897			487	0.015
	487.5	0.05854			487.5	0.01486
	488	0.05825			488	0.01473
	488.5	0.0577			488.5	0.0146
	489	0.05731			489	0.01442
	489.5	0.0568			489.5	0.0141
	490	0.05655			490	0.01407
	490.5	0.05589			490.5	0.01385
	491	0.05554			491	0.01371
	491.5	0.05501			491.5	0.01347
	492	0.05456			492	0.01333
	492.5	0.05412			492.5	0.01313
	493	0.05365			493	0.01306
	493.5	0.05332			493.5	0.01281
	494	0.05284			494	0.01265
	494.5	0.05236			494.5	0.01244
	495	0.05196			495	0.01244
	495.5	0.05165			495.5	0.01215
	496	0.05097			496	0.01199
	496.5	0.05062			496.5	0.01186
	497	0.05034			497	0.01188
	497.5	0.04969			497.5	0.01165
	498	0.04934			498	0.01137
	498.5	0.04902			498.5	0.0114
	499	0.04861			499	0.01121
	499.5	0.04795			499.5	0.01124
	500	0.04757			500	0.01092
	500.5	0.04728			500.5	0.01084
	501	0.04678			501	0.01062
	501.5	0.04633			501.5	0.01063
	502	0.04588			502	0.01034
	502.5	0.04548			502.5	0.01027
	503	0.04502			503	0.01021
	503.5	0.04453			503.5	0.01002
	504	0.04415			504	0.0098
	504.5	0.04374			504.5	0.00975
	505	0.04325			505	0.00964
	505.5	0.0429			505.5	0.0095
	506	0.04231			506	0.00935
	506.5	0.0419			506.5	0.00925
	507	0.04144			507	0.00912
	507.5	0.04111			507.5	0.00902
	508	0.0405			508	0.00873
	508.5	0.04007			508.5	0.00874
	509	0.03974			509	0.00858
	509.5	0.03941			509.5	0.00853
	510	0.03878			510	0.00836
	510.5	0.03831			510.5	0.00819
	511	0.03799			511	0.00819
	511.5	0.03748			511.5	0.00801
	512	0.03703			512	0.00794
	512.5	0.03659			512.5	0.00781
	513	0.03627			513	0.00771
	513.5	0.03579			513.5	0.0077
	514	0.03549			514	0.00754
	514.5	0.03505			514.5	0.00746
	515	0.03463			515	0.00735
	515.5	0.03436			515.5	0.00726
	516	0.03378			516	0.00705
	516.5	0.03341			516.5	0.00705
	517	0.03319			517	0.00698
	517.5	0.03278			517.5	0.00684
	518	0.03222			518	0.00673
	518.5	0.03193			518.5	0.00667
	519	0.03161			519	0.00664
	519.5	0.03118			519.5	0.00655
	520	0.03093			520	0.00653
	520.5	0.0304			520.5	0.00631
	521	0.03028			521	0.00628
	521.5	0.02984			521.5	0.00613
	522	0.02948			522	0.00612
	522.5	0.02911			522.5	0.00597
	523	0.02859			523	0.00584
	523.5	0.02844			523.5	0.00595
	524	0.02803			524	0.00572
	524.5	0.02758			524.5	0.00565
	525	0.02719			525	0.00559
	525.5	0.02688			525.5	0.00565
	526	0.02664			526	0.00544
	526.5	0.02631			526.5	0.00543
	527	0.02589			527	0.0053
	527.5	0.02558			527.5	0.00526
	528	0.0253			528	0.00515
	528.5	0.02494			528.5	0.00519
	529	0.0244			529	0.00502
	529.5	0.02428			529.5	0.00494
	530	0.02388			530	0.0049
	530.5	0.02364			530.5	0.00491
	531	0.02319			531	0.00466
	531.5	0.02292			531.5	0.00465
	532	0.0226			532	0.0047
	532.5	0.0225			532.5	0.00464
	533	0.02195			533	0.00445
	533.5	0.02171			533.5	0.00452
	534	0.02152			534	0.00439
	534.5	0.02126			534.5	0.00432
	535	0.02078			535	0.00433
	535.5	0.02052			535.5	0.00415
	536	0.02034			536	0.00424
	536.5	0.01996			536.5	0.00413
	537	0.01969			537	0.0041
	537.5	0.01954			537.5	0.00403
	538	0.01928			538	0.00404
	538.5	0.01904			538.5	0.00404
	539	0.01866			539	0.00377
	539.5	0.01857			539.5	0.00381
	540	0.01825			540	0.00376
	540.5	0.01796			540.5	0.00379
	541	0.0179			541	0.00381
	541.5	0.01735			541.5	0.00365
	542	0.01733			542	0.00367
	542.5	0.01693			542.5	0.00366
	543	0.01689			543	0.00353
	543.5	0.01646			543.5	0.00345
	544	0.01627			544	0.00361
	544.5	0.01612			544.5	0.00345
	545	0.01592			545	0.00346
	545.5	0.01552			545.5	0.00331
	546	0.01538			546	0.00329
	546.5	0.01516			546.5	0.00329
	547	0.01503			547	0.00324
	547.5	0.01471			547.5	0.00324
	548	0.01449			548	0.00311
	548.5	0.01424			548.5	0.00309
	549	0.014			549	0.00313
	549.5	0.01378			549.5	0.00299
	550	0.01367			550	0.0029
	550.5	0.01337			550.5	0.00298
	551	0.01322			551	0.00298
	551.5	0.01298			551.5	0.00289
	552	0.01275			552	0.00278
	552.5	0.01284			552.5	0.0029
	553	0.01251			553	0.00271
	553.5	0.01243			553.5	0.00279
	554	0.012			554	0.00275
	554.5	0.01212			554.5	0.00271
	555	0.01168			555	0.00268
	555.5	0.0117			555.5	0.0027
	556	0.01142			556	0.00267
	556.5	0.01147			556.5	0.00265
	557	0.01106			557	0.00254
	557.5	0.01089			557.5	0.00248
	558	0.01081			558	0.00242
	558.5	0.01055			558.5	0.00248
	559	0.01047			559	0.00245
	559.5	0.01052			559.5	0.00256
	560	0.01011			560	0.0023
	560.5	0.01001			560.5	0.00241
	561	0.00997			561	0.0023
	561.5	0.00981			561.5	0.00236
	562	0.00964			562	0.0022
	562.5	0.00936			562.5	0.00232
	563	0.0094			563	0.00228
	563.5	0.00928			563.5	0.00226
	564	0.0092			564	0.00226
	564.5	0.00892			564.5	0.00223
	565	0.00894			565	0.00218
	565.5	0.0087			565.5	0.00213
	566	0.00866			566	0.00213
	566.5	0.00845			566.5	0.00204
	567	0.00841			567	0.00202
	567.5	0.00823			567.5	0.00215
	568	0.00819			568	0.00208
	568.5	0.00796			568.5	0.00202
	569	0.00777			569	0.00214
	569.5	0.00775			569.5	0.00201
	570	0.00775			570	0.00192
	570.5	0.00758			570.5	0.00192
	571	0.00746			571	0.00194
	571.5	0.00732			571.5	0.00185
	572	0.00717			572	0.00178
	572.5	0.00706			572.5	0.00182
	573	0.00704			573	0.00191
	573.5	0.00679			573.5	0.00178
	574	0.00694			574	0.00178
	574.5	0.00673			574.5	0.00164
	575	0.00678			575	0.00188
	575.5	0.00652			575.5	0.00182
	576	0.00656			576	0.00191
	576.5	0.00633			576.5	0.00169
	577	0.00632			577	0.00175
	577.5	0.00624			577.5	0.00175
	578	0.0063			578	0.00167
	578.5	0.00601			578.5	0.00156
	579	0.00604			579	0.00162
	579.5	0.00597			579.5	0.00165
	580	0.00583			580	0.00169
	580.5	0.00561			580.5	0.00152
	581	0.00583			581	0.00175
	581.5	0.0056			581.5	0.00162
	582	0.00555			582	0.00157
	582.5	0.00536			582.5	0.00148
	583	0.00541			583	0.00157
	583.5	0.00529			583.5	0.00156
	584	0.00526			584	0.00168
	584.5	0.00523			584.5	0.0015
	585	0.00513			585	0.00149
	585.5	0.00514			585.5	0.00143
	586	0.00507			586	0.00145
	586.5	0.00505			586.5	0.00142
	587	0.00484			587	0.00125
	587.5	0.00488			587.5	0.00155
	588	0.00479			588	0.00135
	588.5	0.00494			588.5	0.00158
	589	0.00458			589	0.00134
	589.5	0.00465			589.5	0.00136
	590	0.00448			590	0.00122
	590.5	0.00456			590.5	0.00145
	591	0.00437			591	0.00111
	591.5	0.0044			591.5	0.00151
	592	0.00445			592	0.0013
	592.5	0.00432			592.5	0.00143
	593	0.00436			593	0.00126
	593.5	0.00423			593.5	0.00121
	594	0.004			594	0.0013
	594.5	0.00411			594.5	0.00125
	595	0.00402			595	0.0013
	595.5	0.00411			595.5	0.00117
	596	0.00422			596	0.00111
	596.5	0.00376			596.5	0.00123
	597	0.00386			597	0.0012
	597.5	0.00382			597.5	0.00131
	598	0.00368			598	0.00119
	598.5	0.00379			598.5	0.00126
	599	0.00369			599	0.00128
	599.5	0.00374			599.5	0.0011
	600	0.00369			600	0.00104

## Sheet: Fig. 5
Fig. 5a	Voltage	Current	Voltage	Current	Voltage	Current	Voltage	Current	Voltage	Current		Fig. 5b	Cycle Nmuber	Specific Capacity	Coulombic Efficiency	Cycle Nmuber	Specific Capacity	Coulombic Efficiency		Fig. 5c	Specific Capacity	Voltage	Specific Capacity	Voltage	Specific Capacity	Voltage		Fig. 5d	Cycle Number	Specific Capacity	Coulombic Efficiency	Cycle Number	Specific Capacity	Coulombic Efficiency		Fig. 5e	Areal Capacity	Voltage	Areal Capacity	Voltage		Fig. 5f	Cycle Number	Areal Capacity	Coulombic Efficiency	Cycle Number	Areal Capacity	Coulombic Efficiency
	0.0003	-0.1329	0.0003	-0.2536	0.0003	-0.3554	0.0003	-0.463	0.0003	-0.5604			1	1129.6	78.3	1	1299.6	87.54			0	1.0395	0	1.2274	0	1.4208			1	362.656	73.43	1	1036.41	72.7			0	1.9987	0	2.0487			1	2.87864	81.17	1	4.94004	85.89
	0.0007	-0.1265	0.0008	-0.2345	0.0008	-0.3312	0.0008	-0.4401	0.0008	-0.5227			2	847.6	75.19	2	1103.5	88.94			2.81818	1.0522	5.08333	1.2503	9.2	1.4373			2	385.156	91.62	2	1027.19	94.87			0.00833	2.0108	0.01	2.0642			2	1.5602	83.48	2	4.61552	89.71
	0.0013	-0.1213	0.0013	-0.2218	0.0013	-0.3172	0.0013	-0.4293	0.0013	-0.4992			3	655	75.88	3	1038.5	89.65			3	1.0643	5.58333	1.2723	10.8	1.4534			3	383.281	91.99	3	1014.53	94.97			0.01527	2.0213	0.01833	2.0742			3	1.17266	85.81	3	4.31734	95.14
	0.0018	-0.1191	0.0018	-0.2092	0.0018	-0.3012	0.0018	-0.4029	0.0018	-0.484			4	508.4	76.14	4	1011.3	90.01			3.54545	1.0755	6.5	1.2915	12.5	1.4679			4	337.188	92.04	4	1000.78	95.9			0.02637	2.0322	0.02933	2.0848			4	0.95239	87.82	4	4.20891	96.18
	0.0023	-0.1216	0.0023	-0.2066	0.0023	-0.2949	0.0023	-0.3936	0.0023	-0.4711			5	393.5	77.83	5	1000.2	91.33			4.27273	1.086	7.83333	1.308	14.2	1.4816			5	289.844	91.73	5	987.188	96.01			0.04027	2.0399	0.04467	2.0949			5	0.80295	89.73	5	4.1162	96.34
	0.0028	-0.1122	0.0028	-0.1954	0.0028	-0.28	0.0028	-0.3764	0.0028	-0.4573			6	322.5	78.94	6	996.3	92.19			4.54545	1.0969	8.83333	1.3222	15.8	1.4946			6	250.938	90.97	6	975.312	95.96			0.05417	2.0461	0.05833	2.1049			6	0.70926	94.32	6	4.1045	97.08
	0.0033	-0.1074	0.0033	-0.1936	0.0033	-0.2719	0.0033	-0.3668	0.0033	-0.4357			7	279.2	79.97	7	994.7	92.75			5.27273	1.1077	9.75	1.3346	17.5	1.5076			7	204.688	91.33	7	959.844	96.34			0.06803	2.0523	0.07633	2.1155			7	0.643	95.15	7	4.05831	97.89
	0.0038	-0.1059	0.0038	-0.1859	0.0038	-0.2725	0.0038	-0.3616	0.0038	-0.4259			8	252	81.8	8	999.1	92.97			5.81818	1.1182	10.6667	1.3452	19.2	1.5203			8	157.969	93.19	8	948.906	96.57			0.08193	2.057	0.09567	2.1261			8	0.59776	97.39	8	4.03542	98.21
	0.0043	-0.1049	0.0043	-0.1804	0.0043	-0.2595	0.0043	-0.343	0.0043	-0.4151			9	237	82.43	9	996.9	93.88			6.27273	1.1282	13	1.3613	21.7	1.533			9	130	96.4	9	937.031	97.07			0.09627	2.0626	0.11233	2.1362			9	0.56851	98.31	9	4.01258	98.58
	0.0048	-0.09985	0.0048	-0.1781	0.0048	-0.2477	0.0048	-0.3382	0.0048	-0.4085			10	225.4	82.86	10	1005.8	93.88			7.36364	1.1474	14.3333	1.3743	23.3	1.5454			10	116.094	94.55	10	929.688	96.96			0.11017	2.0672	0.129	2.1473			10	0.542	98.63	10	4.0097	98.63
	0.0053	-0.09326	0.0053	-0.1645	0.0053	-0.2343	0.0053	-0.324	0.0053	-0.3992			11	214.8	83.77	11	990.2	94.39			8.36364	1.166	16.1667	1.3855	25	1.5582			11	102.656	97.12	11	930.625	96.96			0.12403	2.0703	0.14433	2.1585			11	0.52418	99.62	11	3.98256	98.99
	0.0058	-0.09408	0.0058	-0.1642	0.0058	-0.2354	0.0058	-0.3159	0.0058	-0.3866			12	205.9	84.9	12	986.3	94.62			9.36364	1.184	18.5	1.3954	26.7	1.5703			12	92.9688	96.84	12	935.156	97.44			0.13793	2.0765	0.15667	2.1691			12	0.49996	98.8	12	3.97547	99.05
	0.0062	-0.09117	0.0063	-0.1587	0.0063	-0.2341	0.0063	-0.305	0.0063	-0.3695			13	200.9	85.78	13	963	95.27			10.3636	1.2007	20.3333	1.4056	28.3	1.582			13	87.5	97.3	13	936.094	97.16			0.15227	2.0796	0.17467	2.1797			13	0.48488	99.45	13	3.9478	99.56
	0.0068	-0.08782	0.0067	-0.1559	0.0068	-0.2275	0.0068	-0.3098	0.0068	-0.3624			14	195.4	86.49	14	950.8	95.32			11.6364	1.2162	23.1667	1.4193	29.1	1.5935			14	81.4062	98.53	14	937.031	97.26			0.16617	2.0852	0.19667	2.1903			14	0.47071	99.37	14	3.92841	99.87
	0.0073	-0.08559	0.0073	-0.1586	0.0073	-0.2223	0.0073	-0.2934	0.0073	-0.3527			15	194.8	85.61	15	929.1	95.44			12.6364	1.2302	25.9167	1.432	30.8	1.6053			15	80.1562	98.51	15	940.625	97.73			0.18007	2.0898	0.216	2.2003			15	0.46157	99.58	15	3.91971	99.86
	0.0078	-0.08453	0.0078	-0.1471	0.0078	-0.2159	0.0078	-0.2916	0.0078	-0.3474			16	188.2	87.82	16	924.1	95.91			13.6364	1.2422	28.6667	1.4441	33.3	1.6168			16	77.8125	98.46	16	947.031	97.28			0.19393	2.0936	0.22567	2.2104			16	0.45015	99.93	16	3.9035	99.89
	0.0083	-0.0831	0.0083	-0.1432	0.0083	-0.2076	0.0083	-0.2822	0.0083	-0.3412			17	185.9	87.47	17	913	96.59			14.6364	1.2543	31.9167	1.4568	35	1.6279			17	77.8125	99.23	17	962.5	97.51			0.2083	2.097	0.234	2.2204			17	0.44786	99.07	17	3.8992	99.94
	0.0088	-0.07951	0.0088	-0.1434	0.0088	-0.204	0.0088	-0.2743	0.0088	-0.3347			18	184.3	87.6	18	911.9	96.14			15.6364	1.2643	34.25	1.4692	36.6	1.6391			18	77.8125	97.71	18	967.969	97.61			0.22263	2.1029	0.24067	2.2316			18	0.44466	98.95	18	3.8797	99.86
	0.0093	-0.07866	0.0093	-0.138	0.0093	-0.1938	0.0093	-0.2677	0.0093	-0.3312			19	179.8	88.77	19	900.3	96.89			17.1818	1.2764	37.5	1.4822	38.3	1.6502			19	75.9375	99.21	19	969.844	97.7			0.237	2.1075	0.245	2.2422			19	0.45152	99.94	19	3.83126	99.92
	0.0098	-0.08461	0.0098	-0.1351	0.0098	-0.193	0.0098	-0.2679	0.0098	-0.32			20	177.6	89.38	20	888.6	96.56			19.4546	1.2891	40.25	1.4952	40	1.6611			20	73.4375	96.8	20	973.438	97.36			0.25133	2.1137	0.25067	2.2556			20	0.46385	99.25	20	3.79043	99.98
	0.0103	-0.08136	0.0103	-0.1322	0.0103	-0.1861	0.0103	-0.2575	0.0103	-0.3137			21	178.7	88.71	21	875.8	96.93			21.4546	1.299	43.0833	1.5092	42.5	1.671			21	72.3438	99.17	21	975.312	97.81			0.26523	2.1174	0.25467	2.2667			21	0.45124	99.73	21	3.7471	99.95
	0.0108	-0.08087	0.0108	-0.1315	0.0108	-0.1885	0.0108	-0.2501	0.0108	-0.3066			22	173.2	90.17	22	873.6	96.92			24	1.3101	44.9167	1.5191	43.3	1.6809			22	69.8438	96.64	22	983.438	97.47			0.2791	2.1215	0.25867	2.2818			22	0.45136	99.62	22	3.71671	99.84
	0.0113	-0.08016	0.0113	-0.1312	0.0113	-0.1839	0.0113	-0.2448	0.0113	-0.2976			23	171.5	89.83	23	866.9	97.14			26.5454	1.321	47.25	1.5296	46.6	1.6995			23	69.8438	101.77	23	983.438	97.65			0.293	2.1264	0.263	2.2941			23	0.45087	99.8	23	3.69442	99.92
	0.0118	-0.07231	0.0118	-0.1257	0.0118	-0.1794	0.0118	-0.2429	0.0118	-0.2941			24	170.4	90.03	24	856.4	97.16			29.8182	1.3312	49.0833	1.5399	50.8	1.7166			24	71.0938	98.32	24	987.188	97.74			0.30687	2.1295	0.267	2.3041			24	0.45035	99.21	24	3.68985	99.85
	0.0123	-0.0674	0.0123	-0.1275	0.0123	-0.1759	0.0123	-0.2369	0.0123	-0.2881			25	169.8	90.26	25	847.5	97.2			33.3636	1.3424	51.4167	1.5507	54.1	1.7321			25	69.8438	99.14	25	979.844	97.29			0.32123	2.1329	0.27267	2.3158			25	0.45609	99.16	25	3.67197	99.89
	0.0128	-0.07338	0.0128	-0.1278	0.0128	-0.1718	0.0128	-0.2367	0.0128	-0.2857			26	168.7	90.75	26	833.1	97.34			37.6364	1.3532	52.75	1.561	57.5	1.747			26	71.0938	100	26	988.125	97.75			0.3351	2.137	0.27967	2.3265			26	0.44988	99.43	26	3.66284	99.9
	0.0133	-0.07051	0.0133	-0.1214	0.0133	-0.1639	0.0133	-0.2337	0.0133	-0.2821			27	166.5	91.74	27	831.4	97.72			41.4545	1.3641	54.5833	1.5734	60.8	1.7609			27	70.4688	96.67	27	993.594	97.41			0.349	2.1391	0.288	2.3365			27	0.45012	99.27	27	3.65981	99.93
	0.0138	-0.07048	0.0138	-0.1212	0.0138	-0.1622	0.0138	-0.2287	0.0138	-0.2754			28	165.4	90.85	28	823.6	97.89			46	1.3743	56.5	1.5833	64.1	1.7739			28	69.8438	100	28	991.719	97.67			0.36333	2.1422	0.29733	2.3471			28	0.44893	99.03	28	3.65942	99.91
	0.0143	-0.06758	0.0143	-0.1135	0.0143	-0.1609	0.0143	-0.2242	0.0143	-0.2658			29	164.9	91.39	29	818.1	98			50.2727	1.3845	58.75	1.5935	67.5	1.7866			29	69.2188	98.28	29	989.844	97.93			0.37723	2.1438	0.30867	2.3588			29	0.45371	99.15	29	3.65869	99.95
	0.0148	-0.06844	0.0148	-0.116	0.0148	-0.1578	0.0148	-0.2179	0.0148	-0.2586			30	161.5	91.8	30	808.1	97.91			54.8182	1.3951	60.1667	1.6044	71.6	1.7984			30	67.9688	99.11	30	992.656	97.49			0.39113	2.1469	0.324	2.3689			30	0.44954	99.44	30	3.65712	99.9
	0.0153	-0.07185	0.0153	-0.1144	0.0153	-0.1546	0.0153	-0.2102	0.0153	-0.2602			31	160.4	92.04	31	803.1	97.51			59.6364	1.4053	63.4167	1.6189	75	1.8099			31	67.5	97.37	31	982.656	97.73			0.405	2.1491	0.339	2.3789			31	0.443	99.2	31	3.64442	99.86
	0.0158	-0.06381	0.0158	-0.1148	0.0158	-0.1581	0.0158	-0.2104	0.0158	-0.2492			32	159.9	92.6	32	790.9	97.8			64.9091	1.4162	66.1667	1.6332	77.5	1.8217			32	66.25	98.2	32	985.312	98.01			0.41937	2.1522	0.35833	2.389			32	0.44179	99.35	32	3.63985	99.87
	0.0163	-0.06016	0.0163	-0.1083	0.0163	-0.1469	0.0163	-0.2107	0.0163	-0.2509			33	160.4	92.63	33	787	97.72			69.4545	1.427	69	1.6465	81.6	1.8331			33	65	99.08	33	981.719	97.91			0.43323	2.1531	0.37933	2.399			33	0.44096	99.37	33	3.6272	99.86
	0.0168	-0.06347	0.0168	-0.1085	0.0168	-0.1486	0.0168	-0.2021	0.0168	-0.2437			34	159.9	92.31	34	778.6	97.63			74.7273	1.4379	71.75	1.6602	85	1.844			34	62.0312	96.22	34	979.844	97.64			0.4476	2.1556	0.4	2.4102			34	0.43988	99.28	34	3.62628	99.89
	0.0173	-0.06248	0.0173	-0.1047	0.0173	-0.1512	0.0173	-0.2003	0.0173	-0.243			35	158.7	92.26	35	769.7	97.74			79.5455	1.4478	75	1.671	88.3	1.8545			35	60.1562	97.06	35	980.781	97.91			0.46147	2.1584	0.41933	2.4208			35	0.43807	99.43	35	3.62558	99.94
	0.0178	-0.06258	0.0178	-0.09774	0.0178	-0.145	0.0178	-0.1933	0.0178	-0.2383			36	155.4	92.72	36	784.8	100.58			84.0909	1.4586	77.75	1.6822	91.6	1.8654			36	58.9062	97	36	980.781	97.73			0.47537	2.1611	0.43467	2.4308			36	0.43516	99.37	36	3.61595	99.86
	0.0183	-0.05977	0.0183	-0.0952	0.0183	-0.1447	0.0183	-0.194	0.0183	-0.2262			37	154.9	93.62	37	812.1	102.98			88.1818	1.4692	80.5833	1.6921	94.9	1.8759			37	56.5625	97.9	37	984.375	98			0.48923	2.1636	0.45	2.4408			37	0.43501	99.45	37	3.61584	99.82
	0.0188	-0.06354	0.0188	-0.09648	0.0188	-0.1393	0.0188	-0.1893	0.0188	-0.2231			38	154.3	92.98	38	839.2	102.79			91.9091	1.4791	84.75	1.7051	99.1	1.8868			38	55.9375	97.87	38	984.375	97.65			0.50313	2.1673	0.46233	2.4515			38	0.43479	99.44	38	3.61541	99.95
	0.0193	-0.06291	0.0193	-0.09666	0.0193	-0.1401	0.0193	-0.192	0.0193	-0.2228			39	153.2	93.88	39	850.4	101.47			95.4545	1.489	88.4167	1.7172	103.3	1.9004			39	55.9375	100	39	978.906	97.81			0.51703	2.1717	0.47467	2.4615			39	0.43447	99.25	39	3.60492	99.95
	0.0198	-0.06327	0.0198	-0.09539	0.0198	-0.1394	0.0198	-0.1858	0.0198	-0.2195			40	153.2	93.56	40	855.6	100.69			99.2727	1.4993	92.0833	1.7274	107.4	1.911			40	52.8125	98.86	40	975.312	97.99			0.5309	2.176	0.48533	2.4715			40	0.43152	99.53	40	3.60376	99.94
	0.0203	-0.06705	0.0203	-0.0942	0.0203	-0.1407	0.0203	-0.1934	0.0203	-0.2152			41	153.2	93.88	41	862.3	99.59			102.273	1.5095	95.8333	1.7377	110.8	1.9209			41	52.1875	96.63	41	976.25	97.72			0.5448	2.1822	0.49367	2.4821			41	0.43639	99.62	41	3.60267	99.92
	0.0208	-0.06188	0.0208	-0.09207	0.0208	-0.1324	0.0208	-0.1843	0.0208	-0.2069			42	152.1	93.51	42	858.6	99.55			105.818	1.5197	100	1.7476	114.1	1.9311			42	52.8125	97.75	42	968.906	97.97			0.55913	2.1903	0.50067	2.4922			42	0.43524	99.58	42	3.59254	99.89
	0.0213	-0.06268	0.0213	-0.09093	0.0213	-0.1353	0.0213	-0.1786	0.0213	-0.2042			43	151.5	94.14	43	856.6	99.57			109.091	1.5299	104.583	1.7594	117.4	1.9417			43	52.1875	98.85	43	971.719	97.98			0.5735	2.1999	0.50767	2.5022			43	0.43516	99.49	43	3.57281	99.87
	0.0218	-0.0541	0.0218	-0.08834	0.0218	-0.1273	0.0218	-0.1763	0.0218	-0.2064			44	151	93.47	44	861.4	99.43			112.182	1.5402	109.25	1.7702	120.8	1.9522			44	52.1875	98.86	44	957.969	97.5			0.58273	2.2101	0.51467	2.5134			44	0.43509	99.45	44	3.54873	99.9
	0.0223	-0.05362	0.0223	-0.0939	0.0223	-0.1322	0.0223	-0.1752	0.0223	-0.1951			45	148.8	94.37	45	864.8	99.49			115.727	1.5504	113.833	1.7811	124.9	1.963			45	49.8438	97.62	45	951.562	98.58			0.59017	2.221	0.52133	2.5246			45	0.43503	99.57	45	3.53558	99.93
	0.0228	-0.05561	0.0228	-0.08827	0.0228	-0.129	0.0228	-0.167	0.0228	-0.2019			46	148.8	95.03	46	859.4	99.13			119.727	1.561	119	1.7922	128.3	1.9742			46	49.8438	98.8	46	963.438	98.05			0.59663	2.2309	0.527	2.5368			46	0.43569	99.58	46	3.52376	99.91
	0.0233	-0.05614	0.0233	-0.08607	0.0233	-0.1227	0.0233	-0.1661	0.0233	-0.198			47	149.3	94.72	47	862.7	99.38			122.727	1.5715	124.5	1.804	131.6	1.9854			47	49.2188	98.78	47	964.375	97.6			0.60173	2.2411	0.53267	2.548			47	0.43499	99.63	47	3.50267	99.95
	0.0238	-0.05115	0.0238	-0.08412	0.0238	-0.1221	0.0238	-0.1635	0.0238	-0.19			48	148.2	93.69	48	865.6	98.95			126.273	1.5817	130.5	1.8155	134.9	1.9956			48	49.2188	98.79	48	961.562	97.96			0.60727	2.252	0.53667	2.558			48	0.43501	99.67	48	3.48925	99.75
	0.0243	-0.04931	0.0243	-0.08241	0.0243	-0.1208	0.0243	-0.1652	0.0243	-0.1919			49	145.4	94.93	49	873	99.43			129.818	1.592	136.083	1.8266	139.9	2.0102			49	46.25	96.2	49	957.031	98.22			0.61513	2.2622	0.54233	2.5692			49	0.43483	99.55	49	3.47815	99.84
	0.0248	-0.05103	0.0248	-0.08261	0.0248	-0.1225	0.0248	-0.1635	0.0248	-0.1879			50	145.4	94.58	50	865.3	98.92			134.091	1.6031	140.75	1.8366	145.7	2.0229			50	45.625	100	50	958.906	97.77			0.623	2.2734	0.55067	2.5809			50	0.43431	99.54	50	3.45873	99.93
	0.0253	-0.05258	0.0253	-0.08271	0.0253	-0.1193	0.0253	-0.1619	0.0253	-0.1864			51	146	94.95	51	859.8	98.86			138.455	1.6137	146.75	1.8471	150.7	2.034			51	45	96.1	51	951.562	98.03			0.63227	2.2839	0.56167	2.591
	0.0258	-0.04152	0.0258	-0.07856	0.0258	-0.1161	0.0258	-0.1548	0.0258	-0.1818			52	145.4	94.93	52	858	99.1			143.182	1.6242	152.75	1.8576	155.7	2.044			52	43.75	97.3	52	953.438	98.03			0.6457	2.2938	0.57267	2.6016
	0.0263	-0.04624	0.0263	-0.0796	0.0263	-0.1166	0.0263	-0.1637	0.0263	-0.1788			53	145.4	94.93	53	854	98.82			147.727	1.6341	158.333	1.8685	160.7	2.0542			53	42.5	98.59	53	944.375	98.11			0.66003	2.3038	0.58933	2.6116
	0.0268	-0.04881	0.0268	-0.07996	0.0268	-0.1093	0.0268	-0.1611	0.0268	-0.1783			54	144.9	95.6	54	854.3	98.73			153.091	1.6443	163.833	1.8793	168.2	2.0657			54	40.7812	98.53	54	951.562	97.94			0.6744	2.3115	0.60867	2.6217
	0.0273	-0.04577	0.0273	-0.08266	0.0273	-0.1116	0.0273	-0.1545	0.0273	-0.174			55	142.7	95.19	55	849.6	98.77			158.909	1.6546	169.917	1.8905	174.9	2.0762			55	41.25	100	55	945.156	97.92			0.68873	2.318	0.63667	2.6306
	0.0278	-0.04873	0.0278	-0.07845	0.0278	-0.1084	0.0278	-0.1517	0.0278	-0.1777			56	142.1	95.17	56	843.6	98.77			164.909	1.6645	175.417	1.902	181.6	2.0861			56	40.7812	98.53	56	945.156	98.11			0.70263	2.3242	0.66467	2.6367
	0.0283	-0.04349	0.0283	-0.07652	0.0283	-0.1065	0.0283	-0.1502	0.0283	-0.1676			57	142.7	96.25	57	842.3	98.68			170.727	1.6747	180.5	1.9134	189.9	2.097			57	39.5312	98.49	57	946.094	97.83			0.7165	2.3301	0.69233	2.6406
	0.0288	-0.04742	0.0288	-0.07532	0.0288	-0.1129	0.0288	-0.1452	0.0288	-0.1671			58	142.7	95.9	58	824.1	98.93			178.364	1.684	184.667	1.9246	196.6	2.1069			58	38.2812	101.62	58	946.094	97.92			0.73087	2.3354	0.72033	2.6423
	0.0293	-0.05033	0.0293	-0.07081	0.0293	-0.09943	0.0293	-0.1381	0.0293	-0.1646			59	142.7	95.18	59	815.2	98.91			184.909	1.6939	189.75	1.937	205.7	2.1168			59	37.0312	98.38	59	939.688	98			0.74473	2.341	0.748	2.6484
	0.0298	-0.04701	0.0298	-0.06634	0.0298	-0.102	0.0298	-0.1395	0.0298	-0.1614			60	140.4	95.11	60	802.2	99			192.455	1.7036	194.417	1.9491	217.4	2.1277			60	35.7812	100.01	60	938.906	97.91			0.7591	2.3465	0.77567	2.6518
	0.0303	-0.04566	0.0303	-0.06316	0.0303	-0.1046	0.0303	-0.1403	0.0303	-0.1616			61	139.9	96.18	61	787.5	99.02			200.091	1.7125	198.583	1.959	241.5	2.1385			61	34.0625	98.25	61	938.906	98.1			0.77343	2.3509	0.80367	2.6535
	0.0308	-0.04838	0.0308	-0.06303	0.0308	-0.09767	0.0308	-0.1331	0.0308	-0.1618			62	140.4	96.2	62	782.5	98.95			207.636	1.7203	203.25	1.9702	266.5	2.1444			62	34.6875	101.79	62	935.156	97.99			0.78733	2.3549	0.83167	2.6568
	0.0313	-0.04194	0.0313	-0.059	0.0313	-0.09634	0.0313	-0.1316	0.0313	-0.1585			63	139.3	96.17	63	776.1	99.11			215.182	1.7302	209.25	1.9813	291.5	2.1497			63	34.0625	98.25	63	933.438	98.18			0.80167	2.3593	0.85933	2.6585
	0.0318	-0.04428	0.0318	-0.0585	0.0318	-0.09274	0.0318	-0.1323	0.0318	-0.1516			64	137.7	96.12	64	766.6	99.23			222.818	1.7395	215.667	1.9916	316.5	2.1525			64	34.0625	100	64	928.75	98.08			0.81603	2.3627	0.88733	2.6607
	0.0323	-0.05173	0.0323	-0.05614	0.0323	-0.09238	0.0323	-0.1398	0.0323	-0.1544			65	137.7	96.5	65	750.8	98.96			230.364	1.7491	222.167	2.0021	341.5	2.1556			65	34.6875	101.79	65	931.562	98.27			0.83037	2.367	0.915	2.6629
	0.0328	-0.04573	0.0328	-0.06384	0.0328	-0.09186	0.0328	-0.1319	0.0328	-0.1479			66	137.1	95.37	66	747.9	99.1			237.727	1.7594	230.083	2.012	366.5	2.159			66	34.6875	100	66	926.094	97.97			0.84427	2.3713	0.943	2.6646
	0.0333	-0.04645	0.0333	-0.0599	0.0333	-0.09487	0.0333	-0.126	0.0333	-0.1533			67	135.4	97.21	67	739.9	99.2			245.273	1.768	240.25	2.0229	391.4	2.1618			67	34.0625	96.55	67	924.219	97.69			0.8586	2.3763	0.971	2.668
	0.0338	-0.04254	0.0338	-0.06123	0.0338	-0.09426	0.0338	-0.1274	0.0338	-0.1468			68	135.4	95.68	68	730.3	99.17			252.818	1.7767	251.833	2.0328	416.4	2.1642			68	34.0625	98.24	68	916.094	98.34			0.8725	2.38	0.99867	2.6685
	0.0343	-0.04113	0.0343	-0.05463	0.0343	-0.08713	0.0343	-0.1199	0.0343	-0.1419			69	136	96.08	69	718.8	99.33			260.455	1.7857	262.5	2.043	441.4	2.1667			69	31.5625	96.3	69	923.281	97.78			0.8864	2.3841	1.02667	2.6702
	0.0348	-0.0454	0.0348	-0.05718	0.0348	-0.08724	0.0348	-0.1247	0.0348	-0.139			70	134.9	96.81	70	718.1	99.31			268	1.7941	274	2.0536	466.4	2.1711			70	32.1875	101.93	70	916.094	97.86			0.90027	2.3884	1.05467	2.6724
	0.0353	-0.04283	0.0353	-0.0618	0.0353	-0.08639	0.0353	-0.121	0.0353	-0.146											275.545	1.8025	286.083	2.0635	491.4	2.1745			71	32.8125	100	71	906.875	98.13			0.91417	2.3934	1.08233	2.6735
	0.0358	-0.04056	0.0358	-0.0611	0.0358	-0.08469	0.0358	-0.1203	0.0358	-0.1465											283.182	1.8118	299	2.0737	516.4	2.1797			72	32.8125	100	72	899.688	98.31			0.9285	2.3986	1.11033	2.6741
	0.0363	-0.04007	0.0363	-0.05767	0.0363	-0.0855	0.0363	-0.1223	0.0363	-0.1372											290.727	1.8195	312.917	2.0812	541.4	2.186			73	30.9375	100	73	912.344	98.14			0.94287	2.403	1.13833	2.6763
	0.0368	-0.03586	0.0368	-0.05135	0.0368	-0.09002	0.0368	-0.1193	0.0368	-0.14											298.273	1.8273	326.833	2.0852	566.3	2.1928			74	32.1875	103.92	74	906.875	98.22			0.95673	2.4107	1.166	2.6769
	0.0373	-0.0388	0.0373	-0.05604	0.0373	-0.08256	0.0373	-0.1201	0.0373	-0.1358											305.909	1.835	340.667	2.0892	591.3	2.203			75	31.5625	100	75	909.688	98.04			0.97063	2.4182	1.194	2.6791
	0.0378	-0.03589	0.0378	-0.05432	0.0378	-0.08105	0.0378	-0.114	0.0378	-0.1427											313.455	1.8431	354.583	2.092	616.3	2.2129			76	30.3125	96.16	76	912.344	98.14			0.9845	2.425	1.222	2.6791
	0.0383	-0.03426	0.0383	-0.05513	0.0383	-0.07934	0.0383	-0.1203	0.0383	-0.1341											321	1.8508	368.5	2.0936	636.3	2.2228			77	30.9375	100	77	916.094	98.14			0.9984	2.434	1.25	2.6802
	0.0388	-0.03498	0.0388	-0.05294	0.0388	-0.07677	0.0388	-0.112	0.0388	-0.1338											328.636	1.8601	382.333	2.0957	661.3	2.2321			78	31.5625	100	78	915.156	98.24			1.01183	2.4439	1.27767	2.6802
	0.0393	-0.03249	0.0393	-0.05388	0.0393	-0.07666	0.0393	-0.1131	0.0393	-0.1351											336.182	1.8676	396.25	2.0973	686.3	2.2402			79	30.3125	100	79	912.344	97.95			1.0257	2.4535	1.30567	2.6814
	0.0398	-0.04072	0.0398	-0.0551	0.0398	-0.08064	0.0398	-0.1138	0.0398	-0.1255											343.818	1.8772	410.083	2.0991	711.3	2.2467			80	31.5625	101.97	80	903.281	98.02			1.0396	2.4628	1.33367	2.683
	0.0403	-0.03605	0.0403	-0.05164	0.0403	-0.0768	0.0403	-0.1099	0.0403	-0.1253											350.818	1.8871	424	2.1004	736.2	2.2526			81	30.3125	98.04	81	909.688	98.13			1.0507	2.4727	1.36133	2.6825
	0.0408	-0.03488	0.0408	-0.05471	0.0408	-0.0747	0.0408	-0.105	0.0408	-0.1327											358.455	1.8973	437.917	2.1019	761.2	2.2588			82	31.5625	104	82	905.156	98.12			1.06413	2.4833	1.38933	2.6836
	0.0413	-0.0281	0.0413	-0.05322	0.0413	-0.07321	0.0413	-0.1019	0.0413	-0.1247											366	1.9076	451.75	2.1041	786.2	2.2644			83	30.9375	100	83	900.625	98.11			1.07757	2.4941	1.417	2.6836
	0.0418	-0.0292	0.0418	-0.04587	0.0418	-0.07418	0.0418	-0.1094	0.0418	-0.1221											372.818	1.9178	465.667	2.1047	812	2.2706			84	30.9375	100	84	898.75	98.5			1.09143	2.5037	1.445	2.6836
	0.0423	-0.0342	0.0423	-0.04806	0.0423	-0.07541	0.0423	-0.1059	0.0423	-0.1258											379.636	1.9277	479.583	2.1069	837	2.2752			85	30.9375	100.01	85	895.938	97.52			1.1058	2.5124	1.47267	2.6853
	0.0428	-0.03409	0.0428	-0.04755	0.0428	-0.06992	0.0428	-0.1032	0.0428	-0.1256											387.182	1.9367	493.417	2.1075	862	2.2805			86	30.9375	104.08	86	890.469	98.49			1.12013	2.5211	1.50067	2.6853
	0.0433	-0.02899	0.0433	-0.05023	0.0433	-0.06751	0.0433	-0.1013	0.0433	-0.117											394.818	1.9457	507.333	2.1084	887	2.2867			87	31.5625	101.96	87	895.156	98.2			1.1345	2.5273	1.52867	2.6853
	0.0438	-0.03429	0.0438	-0.05224	0.0438	-0.07068	0.0438	-0.1031	0.0438	-0.122											402.364	1.9534	521.25	2.1097	912	2.2923			88	30.9375	100	88	898.75	97.91			1.14837	2.5319	1.55633	2.6858
	0.0443	-0.03412	0.0443	-0.05381	0.0443	-0.07421	0.0443	-0.101	0.0443	-0.1208											409.909	1.9615	535.083	2.1109	937	2.2972			89	31.5625	101.96	89	896.875	97.91			1.16227	2.5369	1.584	2.6864
	0.0448	-0.03835	0.0448	-0.05136	0.0448	-0.06494	0.0448	-0.1012	0.0448	-0.1201											417.545	1.968	549	2.1125	947	2.3			90	31.5625	100.01	90	895.938	98.01			1.1766	2.54	1.612	2.6869
	0.0453	-0.03713	0.0453	-0.04972	0.0453	-0.06859	0.0453	-0.0974	0.0453	-0.115											425.091	1.9736	562.833	2.1134	--	--			91	30.3125	94.35	91	895.938	98.01			1.1905	2.5431	1.64	2.6881
	0.0458	-0.03222	0.0458	-0.04343	0.0458	-0.06645	0.0458	-0.09567	0.0458	-0.1099											432.727	1.9785	576.75	2.115	0	1.7532			92	30.3125	104.17	92	900.625	97.92			1.20483	2.5468	1.66767	2.6886
	0.0463	-0.03759	0.0463	-0.04734	0.0463	-0.06513	0.0463	-0.09732	0.0463	-0.1084											440.273	1.9835	590.667	2.1159	6.7	1.7405			93	30.3125	100	93	896.875	97.91			1.21873	2.5474	1.69567	2.6875
	0.0468	-0.03796	0.0468	-0.04585	0.0468	-0.0616	0.0468	-0.0855	0.0468	-0.1044											447.818	1.9888	604.5	2.1168	8.3	1.7299			94	30.3125	100	94	897.812	98.21			1.2326	2.5493	1.72333	2.6892
	0.0473	-0.03484	0.0473	-0.04976	0.0473	-0.06413	0.0473	-0.09058	0.0473	-0.1072											455.455	1.994	618.417	2.1174	11.7	1.7166			95	31.5625	104	95	893.281	98			1.2465	2.5515	1.75133	2.6908
	0.0478	-0.03495	0.0478	-0.04456	0.0478	-0.06296	0.0478	-0.08861	0.0478	-0.1023											463	1.9981	632.333	2.1184	15	1.7045			96	30.9375	102	96	896.875	98.2			1.26037	2.5533	1.77933	2.6903
	0.0483	-0.03103	0.0483	-0.05032	0.0483	-0.06158	0.0483	-0.08635	0.0483	-0.1095											470.545	2.003	646.167	2.1196	20.8	1.6933			97	30.9375	100	97	893.281	98			1.27427	2.5539	1.807	2.6908
	0.0488	-0.03473	0.0488	-0.04969	0.0488	-0.06003	0.0488	-0.08913	0.0488	-0.1058											478.182	2.0068	660.083	2.1205	27.5	1.6812			98	30.9375	104.08	98	889.688	97.89			1.28817	2.5558	1.835	2.692
	0.0493	-0.0325	0.0493	-0.04681	0.0493	-0.05987	0.0493	-0.08412	0.0493	-0.1069											485.727	2.0102	674	2.1215	35.8	1.6695			99	30.3125	98.05	99	886.875	97.89			1.30203	2.5564	1.863	2.6914
	0.0498	-0.03164	0.0498	-0.04473	0.0498	-0.06009	0.0498	-0.08386	0.0498	-0.0992											493.273	2.0126	687.833	2.1224	46.6	1.658			100	30.9375	100.01	100	893.281	98			1.3164	2.5574	1.89067	2.6908
	0.0503	-0.03162	0.0503	-0.04648	0.0503	-0.05765	0.0503	-0.08098	0.0503	-0.1033											500.909	2.0145	701.75	2.1246	55	1.6474			101	30.3125	98.04	101	894.219	98.1			1.33027	2.5583	1.91867	2.692
	0.0508	-0.03052	0.0508	-0.03971	0.0508	-0.05724	0.0508	-0.08145	0.0508	-0.09644											508.455	2.0161	715.667	2.1252	65	1.6369			102	29.2188	100	102	888.75	97.99			1.34417	2.5595	1.94667	2.692
	0.0513	-0.02964	0.0513	-0.04317	0.0513	-0.0646	0.0513	-0.07833	0.0513	-0.09859											516	2.0173	729.5	2.1267	74.1	1.6264			103	29.2188	97.96	103	892.344	97.7			1.35803	2.5611	1.97433	2.692
	0.0518	-0.03724	0.0518	-0.03801	0.0518	-0.06114	0.0518	-0.07952	0.0518	-0.09329											523.636	2.0182	743.417	2.1289	84.1	1.6137			104	29.2188	97.96	104	891.406	98			1.37193	2.5623	2.00233	2.6925
	0.0523	-0.03079	0.0523	-0.04465	0.0523	-0.05618	0.0523	-0.07749	0.0523	-0.096											531.182	2.0182	757.25	2.1305	93.3	1.6037			105	30.9375	102.01	105	884.219	97.98			1.38627	2.5629	2.03	2.6925
	0.0528	-0.03597	0.0528	-0.0436	0.0528	-0.04856	0.0528	-0.07471	0.0528	-0.09353											538.727	2.0204	771.167	2.1323	99.9	1.5929			106	29.2188	97.97	106	876.875	97.76			1.40017	2.5632	2.058	2.6936
	0.0533	-0.03246	0.0533	-0.04312	0.0533	-0.05419	0.0533	-0.0735	0.0533	-0.08558											546.364	2.0219	785.083	2.1345	106.6	1.5805			107	29.8438	102.08	107	880.469	98.17			1.41407	2.5642	2.086	2.6925
	0.0538	-0.03151	0.0538	-0.03807	0.0538	-0.04814	0.0538	-0.07757	0.0538	-0.08548											553.909	2.0229	798.917	2.1357	112.4	1.5687			108	30.9375	104.09	108	879.531	98.07			1.42793	2.5657	2.114	2.6936
	0.0543	-0.02859	0.0543	-0.04104	0.0543	-0.06163	0.0543	-0.07652	0.0543	-0.08894											561.455	2.0229	812.833	2.1385	114.9	1.5585			109	30.9375	100.01	109	878.75	98.07			1.4423	2.566	2.14167	2.6936
	0.0548	-0.03085	0.0548	-0.04072	0.0548	-0.05741	0.0548	-0.07494	0.0548	-0.0939											569.091	2.0241	826.75	2.1401	119.9	1.5433			110	29.2188	96	110	880.469	98.07			1.45617	2.5673	2.16967	2.6948
	0.0553	-0.02787	0.0553	-0.03887	0.0553	-0.05257	0.0553	-0.07255	0.0553	-0.09118											576.636	2.0247	840.583	2.1419	124.1	1.533			111	30.3125	100	111	886.875	97.79			1.47053	2.5685	2.19767	2.6953
	0.0558	-0.03506	0.0558	-0.03374	0.0558	-0.05535	0.0558	-0.07256	0.0558	-0.08908											584.273	2.0247	854.5	2.1432	127.4	1.5206			112	31.5625	108.33	112	887.812	98.28			1.4844	2.5698	2.22533	2.6953
	0.0563	-0.03009	0.0563	-0.0355	0.0563	-0.05305	0.0563	-0.07361	0.0563	-0.08532											591.818	2.025	868.417	2.1453	130.8	1.507			113	29.8438	96.07	113	884.219	97.78			1.4983	2.5707	2.25333	2.6964
	0.0568	-0.02873	0.0568	-0.04119	0.0568	-0.05147	0.0568	-0.07272	0.0568	-0.08581											599.364	2.0247	882.25	2.1463	134.9	1.4949			114	30.3125	98.04	114	882.344	97.98			1.51217	2.5722	2.28133	2.6964
	0.0573	-0.03356	0.0573	-0.04064	0.0573	-0.05005	0.0573	-0.06894	0.0573	-0.08048											607	2.026	896.167	2.1491	137.4	1.4822			115	30.9375	100	115	880.469	97.87			1.52607	2.5725	2.309	2.697
	0.0578	-0.03416	0.0578	-0.03793	0.0578	-0.0484	0.0578	-0.07216	0.0578	-0.08274											614.545	2.025	910	2.1506	140.8	1.4692			116	30.9375	100	116	867.812	97.74			1.53997	2.5732	2.337	2.6987
	0.0583	-0.03593	0.0583	-0.04244	0.0583	-0.05182	0.0583	-0.07044	0.0583	-0.07972											622.091	2.0257	923.917	2.1528	144.1	1.4574			117	30.9375	100	117	865	97.94			1.5543	2.5744	2.365	2.6975
	0.0588	-0.03571	0.0588	-0.03726	0.0588	-0.04792	0.0588	-0.07201	0.0588	-0.08											629.727	2.0272	937.833	2.1553	148.2	1.4475			118	31.5625	101.96	118	859.531	98.02			1.5682	2.575	2.39267	2.697
	0.0593	-0.03615	0.0593	-0.04097	0.0593	-0.04932	0.0593	-0.06861	0.0593	-0.08134											637.273	2.0278	951.667	2.159	153.2	1.4363			119	29.2188	96	119	861.406	97.72			1.58207	2.5756	2.42067	2.6987
	0.0598	-0.03176	0.0598	-0.03562	0.0598	-0.04947	0.0598	-0.07331	0.0598	-0.08071											644.818	2.0278	965.583	2.1605	163.2	1.4264			120	32.1875	103.92	120	858.594	98.13			1.59643	2.5772	2.44867	2.6987
	0.0603	-0.02543	0.0603	-0.02749	0.0603	-0.04349	0.0603	-0.07216	0.0603	-0.08351											652.455	2.0288	979.5	2.1636	188.2	1.4258			121	30.9375	102	121	860.469	98.13			1.61077	2.5784	2.47633	2.6992
	0.0608	-0.0222	0.0608	-0.03247	0.0608	-0.05028	0.0608	-0.07469	0.0608	-0.07509											660	2.0288	993.333	2.1673	213.2	1.4233			122	30.3125	98.04	122	866.875	98.04			1.62467	2.5791	2.50433	2.7015
	0.0613	-0.02424	0.0613	-0.02599	0.0613	-0.04654	0.0613	-0.06175	0.0613	-0.0818											667.545	2.0291	1007.25	2.1708	238.2	1.4174			123	30.9375	100	123	864.062	97.63			1.63853	2.5806	2.532	2.7037
	0.0618	-0.02648	0.0618	-0.02834	0.0618	-0.04685	0.0618	-0.06175	0.0618	-0.07757											675.182	2.0303	1021.17	2.1732	263.2	1.4106			124	29.8438	102.08	124	866.875	97.94			1.65243	2.5809	2.56	2.7054
	0.0623	-0.02614	0.0623	-0.03387	0.0623	-0.04588	0.0623	-0.06203	0.0623	-0.07986											682.727	2.0313	1035	2.1766	283.2	1.4007			125	30.3125	102.04	125	866.875	97.84			1.6663	2.5818	2.58767	2.7048
	0.0628	-0.02385	0.0628	-0.03537	0.0628	-0.05066	0.0628	-0.06088	0.0628	-0.08089											690.273	2.0309	1048.92	2.1791	301.5	1.3907			126	31.5625	101.96	126	854.062	97.5			1.6802	2.5828	2.61567	2.7059
	0.0633	-0.031	0.0633	-0.02727	0.0633	-0.04416	0.0633	-0.0581	0.0633	-0.07792											697.909	2.0306	1062.83	2.1816	317.3	1.3799			127	30.3125	98.04	127	852.188	98.11			1.69453	2.5837	2.64367	2.7065
	0.0638	-0.02732	0.0638	-0.03012	0.0638	-0.04161	0.0638	-0.06541	0.0638	-0.07836											705.455	2.0313	1076.67	2.1844	330.6	1.37			128	31.5625	104	128	858.594	97.72			1.70843	2.584	2.67133	2.7081
	0.0643	-0.03197	0.0643	-0.03207	0.0643	-0.045	0.0643	-0.06037	0.0643	-0.07688											713.091	2.0316	1090.58	2.186	343.1	1.3594			129	31.5625	101.96	129	861.406	97.52			1.72277	2.5853	2.69933	2.7087
	0.0648	-0.03077	0.0648	-0.02092	0.0648	-0.04384	0.0648	-0.0562	0.0648	-0.07287											720.636	2.0322	1104.42	2.1891	353.1	1.3492			130	30.9375	98.08	130	863.125	97.83			1.73667	2.5862	2.727	2.7104
	0.0653	-0.02701	0.0653	-0.02804	0.0653	-0.03945	0.0653	-0.05728	0.0653	-0.07704											728.182	2.0325	1118.33	2.1922	364	1.3384			131	30.3125	98.04	131	859.531	97.42			1.75057	2.5859	2.755	2.7121
	0.0658	-0.02558	0.0658	-0.02846	0.0658	-0.04307	0.0658	-0.05759	0.0658	-0.07365											735.818	2.0331	1132.25	2.1949	373.1	1.3266			132	31.5625	104	132	865.938	97.74			1.76443	2.5871	2.783	2.7132
	0.0663	-0.03393	0.0663	-0.03053	0.0663	-0.03836	0.0663	-0.05863	0.0663	-0.0663											743.364	2.0331	1146.08	2.1971	382.3	1.3148			133	30.9375	98.08	133	866.875	97.34			1.77833	2.5874	2.811	2.7148
	0.0668	-0.02798	0.0668	-0.02655	0.0668	-0.04012	0.0668	-0.0527	0.0668	-0.06835											750.909	2.0337	1160	2.1996	390.6	1.3046			134	30.9375	100	134	864.062	97.53			1.7922	2.589	2.83867	2.7154
	0.0673	-0.03404	0.0673	-0.028	0.0673	-0.03613	0.0673	-0.0555	0.0673	-0.07156											758.545	2.034	1160.92	2.1999	399.8	1.2943			135	30.9375	98.08	135	861.406	97.42			1.8061	2.5893	2.86667	2.7154
	0.0678	-0.02834	0.0677	-0.02251	0.0678	-0.0374	0.0678	-0.05871	0.0678	-0.07269											766.091	2.034	--	--	406.4	1.2844			136	30.9375	98.08	136	859.531	97.32			1.82	2.5893	2.89467	2.7171
	0.0682	-0.02808	0.0682	-0.02349	0.0682	-0.03572	0.0683	-0.0606	0.0683	-0.06745											773.636	2.035	0	1.8375	415.6	1.2733			137	30.9375	102.01	137	860.469	97.32			1.83387	2.5902	2.92267	2.7204
	0.0687	-0.02403	0.0687	-0.02504	0.0688	-0.03207	0.0688	-0.05525	0.0687	-0.06693											781.273	2.0353	5.08333	1.8189	423.1	1.2618			138	31.5625	101.96	138	855.938	97.2			1.84777	2.5902	2.95033	2.7221
	0.0692	-0.02264	0.0693	-0.02389	0.0693	-0.04426	0.0693	-0.05151	0.0693	-0.06785											788.818	2.0359	6.91667	1.8056	430.6	1.2519			139	30.3125	98.04	139	855	97.4			1.86163	2.5911	2.978	2.7227
	0.0697	-0.02563	0.0698	-0.02554	0.0698	-0.03821	0.0698	-0.05889	0.0698	-0.06614											796.364	2.0368	9.75	1.7928	438.9	1.2401			140	28.5938	95.92	140	849.531	97.08			1.87553	2.5911	3.006	2.7232
	0.0702	-0.02612	0.0703	-0.03055	0.0703	-0.03932	0.0703	-0.0567	0.0702	-0.06081											804	2.0375	12.5	1.782	448.1	1.2292			141	28.5938	100	141	845.938	97.17			1.88987	2.5924	3.03367	2.7238
	0.0707	-0.02764	0.0708	-0.02472	0.0708	-0.03578	0.0708	-0.05277	0.0708	-0.06144											811.545	2.0378	17.5833	1.7705	455.6	1.2184			142	29.8438	104.25	142	845.938	97.17			1.9047	2.593	3.06167	2.7254
	0.0712	-0.03395	0.0713	-0.02914	0.0713	-0.03533	0.0713	-0.05056	0.0713	-0.06557											819.091	2.0368	23.1667	1.7606	464.7	1.2081			143	29.8438	98	143	839.531	96.95			1.91903	2.5933	3.08933	2.7254
	0.0717	-0.02385	0.0717	-0.02599	0.0718	-0.03749	0.0717	-0.05274	0.0718	-0.06532											826.727	2.0375	30.5833	1.7494	473.9	1.1964			144	27.9688	97.88	144	837.656	97.15			1.93293	2.5939	3.11733	2.7254
	0.0722	-0.02648	0.0723	-0.02534	0.0723	-0.03656	0.0723	-0.06031	0.0723	-0.06298											834.273	2.0381	41.6667	1.7389	482.2	1.1864			145	29.2188	102.13	145	831.25	97.02			1.94727	2.5949	3.145	2.7277
	0.0728	-0.0216	0.0728	-0.02319	0.0728	-0.0338	0.0728	-0.0554	0.0728	-0.06092											841.818	2.0381	52.75	1.7287	492.2	1.1756			146	29.2188	97.96	146	820.312	96.46			1.96117	2.5958	3.173	2.7294
	0.0732	-0.02267	0.0733	-0.01932	0.0733	-0.03204	0.0733	-0.05474	0.0733	-0.06705											849.455	2.0381	66.1667	1.7188	503	1.1644			147	29.2188	97.96	147	819.375	96.77			1.9755	2.5958	3.20067	2.7305
	0.0737	-0.01613	0.0738	-0.0163	0.0738	-0.03223	0.0738	-0.05994	0.0738	-0.0585											857	2.0378	80.5833	1.7107	515.5	1.1527			148	29.2188	102.12	148	811.25	96.32			1.98987	2.5958	3.22867	2.7305
	0.0743	-0.01868	0.0743	-0.01805	0.0743	-0.03505	0.0743	-0.04894	0.0743	-0.05983											864.636	2.0381	94.4167	1.7017	524.7	1.1424			149	29.2188	100	149	804.844	96.61			2.0042	2.5958	3.25633	2.7316
	0.0747	-0.01817	0.0748	-0.02798	0.0748	-0.04104	0.0748	-0.0477	0.0748	-0.05917											872.182	2.039	108.333	1.6946	535.5	1.1322			150	29.2188	100	150	796.719	96.79			2.0181	2.5973	3.28433	2.7327
	0.0752	-0.01901	0.0753	-0.0233	0.0753	-0.03901	0.0753	-0.04764	0.0753	-0.05874											879.727	2.039	122.25	1.6856	547.2	1.1204											2.03197	2.5977	3.312	2.7338
	0.0758	-0.02165	0.0758	-0.02249	0.0758	-0.02891	0.0758	-0.05347	0.0758	-0.05222											887.364	2.0402	136.083	1.6784	558	1.1099											2.04587	2.598	3.34	2.7349
	0.0762	-0.01855	0.0763	-0.02584	0.0763	-0.03261	0.0763	-0.04902	0.0763	-0.0592											894.909	2.0406	150	1.6698	568.8	1.099											2.05973	2.5977	3.368	2.7372
	0.0768	-0.0188	0.0768	-0.01991	0.0768	-0.02712	0.0768	-0.04948	0.0768	-0.06469											902.455	2.0406	163.833	1.6617	578.8	1.0872											2.07363	2.5983	3.39567	2.7372
	0.0772	-0.01322	0.0772	-0.02696	0.0773	-0.02861	0.0773	-0.04656	0.0773	-0.05742											910.091	2.0406	177.75	1.6527	587.2	1.077											2.08753	2.5986	3.42367	2.7388
	0.0777	-0.01751	0.0778	-0.02655	0.0778	-0.03374	0.0778	-0.04728	0.0778	-0.05682											917.636	2.0409	189.833	1.6428	597.2	1.0662											2.1014	2.5989	3.45133	2.7405
	0.0782	-0.01526	0.0782	-0.0249	0.0783	-0.03019	0.0783	-0.04832	0.0782	-0.06065											925.182	2.0406	203.25	1.6319	606.3	1.055											2.1153	2.5989	3.47933	2.7405
	0.0787	-0.01378	0.0788	-0.02186	0.0787	-0.02436	0.0788	-0.04523	0.0788	-0.05626											932.818	2.0415	209.667	1.6217	613	1.0448											2.12917	2.5995	3.50733	2.7416
	0.0792	-0.01735	0.0792	-0.02023	0.0793	-0.02402	0.0793	-0.04546	0.0792	-0.05443											940.364	2.0421	215.75	1.6112	621.3	1.0324											2.14307	2.5995	3.535	2.7444
	0.0797	-0.01314	0.0797	-0.02132	0.0797	-0.02674	0.0798	-0.04229	0.0797	-0.05709											947.909	2.0424	221.75	1.5985	630.5	1.0193											2.1574	2.6004	3.56267	2.7439
	0.0802	-0.0119	0.0802	-0.01914	0.0803	-0.02421	0.0803	-0.04746	0.0802	-0.05715											955.545	2.0424	225.917	1.5861	636.3	1.0076											2.17177	2.6004	3.59067	2.7472
	0.0807	-0.01344	0.0807	-0.01507	0.0808	-0.02446	0.0808	-0.04939	0.0807	-0.04955											963.091	2.0433	231	1.574	643.8	0.997											2.1861	2.6004	3.61867	2.7494
	0.0812	-0.01165	0.0812	-0.02867	0.0812	-0.02804	0.0812	-0.04419	0.0812	-0.05362											970.727	2.044	233.75	1.5631	651.3	0.9859											2.2	2.6008	3.64633	2.7506
	0.0817	-0.00667	0.0817	-0.02531	0.0817	-0.01954	0.0818	-0.04466	0.0817	-0.05494											978.273	2.044	237.5	1.5495	658	0.9741											2.21387	2.602	3.67433	2.7522
	0.0822	-0.01345	0.0822	-0.02249	0.0823	-0.01187	0.0823	-0.04759	0.0822	-0.05351											985.818	2.0443	240.25	1.5386	664.6	0.9642											2.22823	2.6023	3.702	2.7528
	0.0827	-0.01878	0.0827	-0.01976	0.0827	-0.01657	0.0828	-0.04072	0.0827	-0.04964											993.455	2.0443	243.5	1.5268	671.3	0.9527											2.24257	2.6023	3.73	2.7545
	0.0832	-0.01641	0.0832	-0.02677	0.0833	-0.01848	0.0833	-0.04735	0.0832	-0.05073											1001	2.0443	246.25	1.5141	678.8	0.9415											2.25647	2.6023	3.75767	2.7556
	0.0838	-0.02175	0.0838	-0.02615	0.0838	-0.01777	0.0838	-0.04615	0.0838	-0.05024											1008.55	2.0446	250	1.502	685.4	0.9313											2.27037	2.6029	3.78567	2.7578
	0.0843	-0.02244	0.0843	-0.02213	0.0843	-0.01503	0.0843	-0.04658	0.0843	-0.05589											1016.18	2.0449	253.667	1.4921	692.1	0.9208											2.28423	2.6032	3.81333	2.7584
	0.0848	-0.0199	0.0848	-0.02562	0.0848	-0.01914	0.0848	-0.04555	0.0848	-0.05209											1023.73	2.0452	264.75	1.4816	698.8	0.9105											2.29813	2.6039	3.84133	2.76
	0.0853	-0.01784	0.0853	-0.02611	0.0853	-0.02007	0.0853	-0.04418	0.0853	-0.04782											1031.27	2.0449	278.667	1.4803	706.3	0.9006											2.31247	2.6035	3.86933	2.7606
	0.0858	-0.01715	0.0858	-0.02619	0.0858	-0.01687	0.0858	-0.04388	0.0858	-0.04678											1038.91	2.0458	292.583	1.4803	712.9	0.8888											2.32637	2.6039	3.897	2.7628
	0.0863	-0.0159	0.0863	-0.02661	0.0863	-0.01729	0.0863	-0.03958	0.0863	-0.05068											1046.45	2.0461	306.417	1.4803	719.6	0.8789											2.34023	2.6042	3.925	2.7651
	0.0868	-0.02182	0.0868	-0.02616	0.0868	-0.02255	0.0868	-0.03862	0.0868	-0.05005											1054	2.0461	320.333	1.4803	727.9	0.8668											2.35413	2.6045	3.953	2.7662
	0.0873	-0.01487	0.0873	-0.02248	0.0873	-0.01432	0.0873	-0.04266	0.0873	-0.04274											1061.64	2.0468	334.25	1.4794	735.4	0.8566											2.368	2.6045	3.98067	2.7673
	0.0878	-0.01149	0.0878	-0.02336	0.0878	-0.01883	0.0878	-0.03711	0.0878	-0.0499											1069.18	2.0471	348.083	1.4782	742.1	0.8464											2.38237	2.6051	4.00867	2.7673
	0.0883	-0.01566	0.0883	-0.02426	0.0883	-0.01512	0.0883	-0.03638	0.0883	-0.04611											1076.73	2.048	362	1.4769	748.7	0.8361											2.3967	2.6054	4.03667	2.769
	0.0888	-0.00968	0.0888	-0.02282	0.0888	-0.01843	0.0888	-0.03807	0.0888	-0.04419											1084.36	2.048	375.917	1.4745	755.4	0.8256											2.4106	2.6057	4.06433	2.7706
	0.0893	-0.01138	0.0893	-0.02055	0.0893	-0.0178	0.0893	-0.03392	0.0893	-0.04542											1091.91	2.0483	389.75	1.471	764.6	0.8129											2.4245	2.6057	4.09233	2.7734
	0.0898	-0.01803	0.0898	-0.02627	0.0898	-0.02138	0.0898	-0.03466	0.0898	-0.05173											1099.45	2.0489	403.667	1.4686	772.9	0.8017											2.43883	2.606	4.12	2.7746
	0.0903	-0.0202	0.0903	-0.01711	0.0903	-0.01873	0.0903	-0.02756	0.0903	-0.04919											1107.09	2.048	417.5	1.4658	775.4	0.7999											2.45273	2.606	4.148	2.7757
	0.0908	-0.01787	0.0908	-0.01266	0.0908	-0.01474	0.0908	-0.03008	0.0908	-0.04523											1114.64	2.0489	431.417	1.4614													2.4666	2.606	4.176	2.7773
	0.0913	-0.01442	0.0913	-0.01921	0.0913	-0.01275	0.0913	-0.02986	0.0913	-0.04071											1122.27	2.0492	445.333	1.4571													2.4805	2.6066	4.20367	2.779
	0.0918	-0.01721	0.0918	-0.01923	0.0918	-0.00724	0.0918	-0.03627	0.0918	-0.04441											1129.82	2.0499	459.167	1.4531													2.49437	2.607	4.23167	2.7807
	0.0923	-0.01585	0.0923	-0.01856	0.0923	-0.01099	0.0923	-0.0363	0.0923	-0.05485											1137.36	2.0508	473.083	1.4466													2.50873	2.607	4.25967	2.7818
	0.0928	-0.01997	0.0928	-0.01817	0.0928	-0.00935	0.0928	-0.03381	0.0928	-0.04401											1145	2.0508	487	1.4413													2.5226	2.6073	4.28733	2.7829
	0.0933	-0.01659	0.0933	-0.0119	0.0933	-0.01447	0.0933	-0.03213	0.0933	-0.0434											1152.55	2.0511	500.833	1.4348													2.53697	2.6076	4.31533	2.7852
	0.0938	-0.01554	0.0938	-0.02208	0.0938	-0.01316	0.0938	-0.0283	0.0938	-0.04279											1160.09	2.0514	514.75	1.4264													2.5513	2.6085	4.34333	2.7863
	0.0943	-0.01454	0.0943	-0.01574	0.0943	-0.01194	0.0943	-0.02583	0.0943	-0.04657											1167.73	2.0526	528.667	1.4162													2.5652	2.6082	4.371	2.7891
	0.0948	-0.01145	0.0948	-0.01715	0.0948	-0.01886	0.0948	-0.03401	0.0948	-0.0469											1175.27	2.0536	542.083	1.4059													2.57907	2.6088	4.399	2.7902
	0.0953	-0.01386	0.0953	-0.01184	0.0953	-0.01701	0.0953	-0.03561	0.0953	-0.05044											1182.82	2.0536	553.667	1.3957													2.59297	2.6082	4.427	2.7919
	0.0958	-0.01064	0.0958	-0.01245	0.0958	-0.01249	0.0958	-0.03066	0.0958	-0.04085											1190.45	2.0536	564.75	1.3849													2.60687	2.6088	4.45467	2.7941
	0.0963	-0.01163	0.0963	-0.00819	0.0963	-0.01108	0.0963	-0.03332	0.0963	-0.04427											1198	2.0545	574.417	1.3746													2.62073	2.6079	4.48267	2.7958
	0.0968	-0.0162	0.0968	-0.00719	0.0968	-0.01058	0.0968	-0.03279	0.0968	-0.03997											1205.55	2.0545	582.333	1.3647													2.63463	2.6088	4.51033	2.7974
	0.0973	-0.01004	0.0973	-0.01107	0.0973	-0.01253	0.0973	-0.02873	0.0973	-0.03779											1213.18	2.0545	589.75	1.3548													2.6485	2.6094	4.538	2.8008
	0.0978	-0.00847	0.0978	-0.0143	0.0978	-0.00801	0.0978	-0.03229	0.0978	-0.03817											1220.73	2.0548	597.583	1.3442													2.66287	2.6091	--	--
	0.0983	-0.01712	0.0983	-0.00573	0.0983	-0.01372	0.0983	-0.03135	0.0983	-0.03804											1228.27	2.0557	605	1.3337													2.67673	2.6091	0	2.5614
	0.0988	-0.01117	0.0988	-0.00872	0.0988	-0.01322	0.0988	-0.0327	0.0988	-0.03549											1235.91	2.057	611	1.3232													2.69063	2.6094	0.00259	2.5491
	0.0993	-0.01505	0.0993	-0.01171	0.0993	-0.01147	0.0993	-0.03082	0.0993	-0.03389											1243.45	2.0573	618.417	1.312													2.7045	2.6101	0.00519	2.5346
	0.0998	-0.01436	0.0998	-0.01268	0.0998	-0.00412	0.0998	-0.02939	0.0998	-0.03675											1251.09	2.0582	625.417	1.3012													2.71887	2.6104	0.00749	2.524
	0.1003	-0.01017	0.1003	-0.01021	0.1003	-0.0067	0.1003	-0.0269	0.1003	-0.04401											1258.64	2.0588	631.833	1.2891													2.73277	2.6101	0.01095	2.514
	0.1008	-0.01557	0.1008	-0.00942	0.1008	-0.00113	0.1008	-0.02832	0.1008	-0.0337											1266.18	2.0592	638.333	1.2785													2.74663	2.6107	0.01556	2.5022
	0.1013	-0.01339	0.1013	-0.01147	0.1013	-0.00279	0.1013	-0.02599	0.1013	-0.04116											1273.82	2.0601	645.25	1.2683													2.761	2.6107	0.02161	2.4905
	0.1018	-0.01006	0.1018	-0.01328	0.1018	-0.00301	0.1018	-0.02321	0.1018	-0.03114											1281.36	2.061	650.833	1.2581													2.77533	2.6107	0.02766	2.4805
	0.1023	-0.00814	0.1023	-0.01657	0.1023	-0.00441	0.1023	-0.02294	0.1023	-0.03521											1288.91	2.0616	658.667	1.2466													2.78923	2.6107	0.03717	2.4682
	0.1028	-0.00706	0.1028	-0.01144	0.1028	-0.003	0.1028	-0.02714	0.1028	-0.03136											1296.55	2.0623	667	1.2348													2.8031	2.6116	0.04927	2.457
	0.1033	-0.0072	0.1033	-0.008	0.1033	-0.0002146	0.1033	-0.01955	0.1033	-0.03461											1304.09	2.0629	676.333	1.2243													2.817	2.6116	0.06109	2.4459
	0.1038	-0.0114	0.1038	-0.01064	0.1038	-0.00809	0.1038	-0.02251	0.1038	-0.03549											1311.64	2.0638	684.167	1.2143													2.83087	2.6122	0.07203	2.4358
	0.1043	-0.01323	0.1043	-0.00884	0.1043	-0.00479	0.1043	-0.02019	0.1043	-0.02959											1319.27	2.0644	693.917	1.2032													2.84477	2.6125	0.09105	2.4247
	0.1048	-0.01136	0.1048	-0.01094	0.1048	0.000169	0.1048	-0.02188	0.1048	-0.02658											1326.82	2.0647	706.417	1.192													2.85867	2.6125	0.10661	2.4146
	0.1053	-0.00532	0.1053	-0.01515	0.1053	-0.00326	0.1053	-0.02668	0.1053	-0.02862											1334.36	2.0666	717	1.1818													2.87253	2.6125	0.12217	2.4046
	0.1058	-0.00902	0.1058	-0.01078	0.1058	-0.00452	0.1058	-0.01703	0.1058	-0.02692											1342	2.0666	730.417	1.1706													2.8869	2.6125	0.13888	2.3945
	0.1063	-0.01448	0.1063	-0.01072	0.1063	-0.00448	0.1063	-0.0161	0.1063	-0.0239											1349.55	2.0685	742	1.1607													2.90077	2.6132	0.15559	2.3839
	0.1068	-0.01278	0.1068	-0.00875	0.1068	0.00493	0.1068	-0.01926	0.1068	-0.02813											1357.18	2.0694	754.5	1.1502													2.91467	2.6128	0.17346	2.3733
	0.1073	-0.01385	0.1073	-0.00686	0.1073	0.00416	0.1073	-0.02302	0.1073	-0.02443											1364.73	2.0703	767	1.139													2.92853	2.6132	0.19045	2.3627
	0.1078	-0.01438	0.1078	-0.01239	0.1078	0.0016	0.1078	-0.01758	0.1078	-0.02357											1372.27	2.0709	778.167	1.1279													2.94243	2.6135	0.20918	2.3521
	0.1083	-0.00974	0.1083	-0.00615	0.1083	-0.00256	0.1083	-0.01534	0.1083	-0.02416											1379.91	2.0731	789.667	1.1179													2.9563	2.6135	0.22734	2.3415
	0.1088	-0.00463	0.1088	-0.00914	0.1088	-0.00436	0.1088	-0.01391	0.1088	-0.03171											1387.45	2.074	800.333	1.1077													2.9702	2.6135	0.24405	2.3315
	0.1093	-0.01137	0.1093	-0.00431	0.1093	-0.00646	0.1093	-0.01832	0.1093	-0.02082											1395	2.0743	808.667	1.0972													2.9841	2.6135	0.25932	2.3214
	0.1098	-0.01799	0.1098	-0.00512	0.1098	-0.00571	0.1098	-0.01556	0.1098	-0.01955											1402.64	2.0756	818.417	1.0872													2.99797	2.6141	0.28093	2.3103
	0.1103	-0.01646	0.1103	-0.01116	0.1103	-0.00327	0.1103	-0.00877	0.1103	-0.02997											1410.45	2.0778	827.167	1.077													3.01233	2.6144	0.29995	2.3002
	0.1108	-0.02133	0.1108	-0.01186	0.1108	-0.0023	0.1108	-0.00711	0.1108	-0.02501											1418	2.0787	836.917	1.0662													3.0262	2.6144	0.31551	2.2902
	0.1113	-0.02221	0.1113	-0.00552	0.1113	0.00318	0.1113	-0.01501	0.1113	-0.02285											1425.55	2.0793	845.75	1.0556													3.0401	2.6147	0.33481	2.2785
	0.1118	-0.01513	0.1118	-0.01204	0.1118	-0.00111	0.1118	-0.0121	0.1118	-0.02434											1433.18	2.0809	853.083	1.0448													3.05443	2.6147	0.35613	2.2684
	0.1123	-0.01744	0.1123	-0.01095	0.1123	0.00167	0.1123	-0.01467	0.1123	-0.01905											1440.73	2.0818	861	1.0342													3.06833	2.6147	0.37256	2.2584
	0.1128	-0.01949	0.1128	-0.00526	0.1128	-0.00368	0.1128	-0.01637	0.1128	-0.01964											1448.36	2.083	867.5	1.0231													3.08267	2.6147	0.39042	2.2483
	0.1133	-0.01528	0.1133	-0.00888	0.1133	-0.00134	0.1133	-0.00845	0.1133	-0.02436											1455.91	2.0843	875.333	1.0131													3.09657	2.6147	0.40973	2.2383
	0.1138	-0.01643	0.1138	-0.00941	0.1138	0.0004426	0.1138	-0.01177	0.1138	-0.02293											1463.45	2.0852	881.833	1.002													3.11043	2.6153	0.42643	2.2282
	0.1143	-0.01379	0.1143	-0.0087	0.1143	0.0005127	0.1143	-0.01457	0.1143	-0.02619											1471.09	2.0858	888.75	0.9914													3.12433	2.6153	0.44459	2.2182
	0.1148	-0.01576	0.1148	-0.00757	0.1148	0.00406	0.1148	-0.0058	0.1148	-0.02582											1478.64	2.0877	895.25	0.98													3.13867	2.6153	0.46476	2.2081
	0.1153	-0.01289	0.1153	-0.00354	0.1153	0.0001757	0.1153	-0.00909	0.1153	-0.02523											1486.18	2.0883	901.75	0.9701													3.15303	2.6153	0.48897	2.2059
	0.1158	-0.01762	0.1158	-0.00562	0.1158	0.00467	0.1158	-0.00223	0.1158	-0.02334											1493.82	2.0892	906.833	0.9601													3.1669	2.6159	0.51317	2.2059
	0.1163	-0.01965	0.1163	-0.00253	0.1163	0.00197	0.1163	-0.00235	0.1163	-0.0213											1501.36	2.0908	912.833	0.9502													3.18127	2.6166	0.53708	2.2065
	0.1168	-0.01461	0.1168	-0.00558	0.1168	-0.0001846	0.1168	-0.0108	0.1168	-0.02215											1508.91	2.0926	918.417	0.9403													3.1956	2.6163	0.56128	2.2037
	0.1173	-0.01133	0.1173	-0.0061	0.1173	-0.00613	0.1173	-0.00868	0.1173	-0.01369											1516.55	2.0926	923.917	0.9297													3.2095	2.6159	0.5852	2.2015
	0.1178	-0.01434	0.1178	-0.00679	0.1178	-0.00737	0.1178	-0.00505	0.1178	-0.01581											1524.09	2.0936	929.5	0.9186													3.2234	2.6172	0.6094	2.2003
	0.1183	-0.01551	0.1183	-0.00449	0.1183	-0.00229	0.1183	-0.00402	0.1183	-0.01372											1531.64	2.0954	935.5	0.9074													3.23727	2.6169	0.63332	2.1987
	0.1188	-0.00979	0.1188	-0.0039	0.1188	0.00706	0.1188	-0.00781	0.1188	-0.01829											1539.27	2.096	941.083	0.8966													3.25117	2.6172	0.65752	2.1987
	0.1193	-0.01629	0.1193	-0.00236	0.1193	0.00981	0.1193	-0.01198	0.1193	-0.01334											1546.82	2.0982	946.583	0.8863													3.26503	2.6178	0.68143	2.2003
	0.1198	-0.01287	0.1198	-0.00695	0.1198	0.00569	0.1198	-0.0083	0.1198	-0.02047											1552.36	2.1001	952.667	0.8739													3.2794	2.6178	0.70564	2.2009
	0.1203	-0.01483	0.1203	-0.00812	0.1203	-0.00159	0.1203	-0.00352	0.1203	-0.0228											--	--	958.167	0.8628													3.29373	2.6178	0.72984	2.2009
	0.1208	-0.01564	0.1208	-0.00835	0.1208	0.00532	0.1208	-0.00374	0.1208	-0.02123											0	1.9091	964.25	0.8519													3.3081	2.6181	0.75376	2.2015
	0.1213	-0.01605	0.1213	-0.00625	0.1213	0.0044	0.1213	-0.000217	0.1213	-0.02057											2.81818	1.8967	969.75	0.8417													3.32197	2.6181	0.77796	2.2009
	0.1218	-0.0123	0.1218	-0.00211	0.1218	4.226e-05	0.1218	-0.00439	0.1218	-0.02466											4.27273	1.8859	975.75	0.8309													3.33587	2.6184	0.80188	2.202
	0.1223	-0.01546	0.1223	-0.00237	0.1223	-0.00938	0.1223	-0.0006936	0.1223	-0.01536											5.81818	1.8747	981.333	0.8203													3.34973	2.6184	0.82608	2.2037
	0.1228	-0.00858	0.1228	-0.00648	0.1228	0.00327	0.1228	-0.00452	0.1228	-0.01954											8.36364	1.8638	986.917	0.8104													3.3641	2.619	0.85028	2.2037
	0.1233	-0.01556	0.1233	-0.00811	0.1233	0.00522	0.1233	-0.00574	0.1233	-0.02112											12.0909	1.8524	993.833	0.8005													3.37797	2.619	0.87419	2.2059
	0.1238	-0.01195	0.1238	-0.00566	0.1238	0.0008063	0.1238	-0.00413	0.1238	-0.02232											16.6364	1.8418	994.75	0.7995													3.39187	2.6197	0.8984	2.207
	0.1243	-0.01397	0.1243	-0.00198	0.1243	0.0005394	0.1243	-0.00344	0.1243	-0.02519											23.4546	1.8319															3.40577	2.62	0.92231	2.2065
	0.1248	-0.01073	0.1248	-0.00442	0.1248	0.00514	0.1248	-0.00265	0.1248	-0.01377											31.0909	1.8223															3.41963	2.62	0.94652	2.2081
	0.1253	-0.0175	0.1253	-0.00143	0.1253	-0.00451	0.1253	0.00462	0.1253	-0.01079											38.6364	1.8145															3.434	2.6203	0.97044	2.2081
	0.1258	-0.01455	0.1258	0.00184	0.1258	0.000546	0.1258	-0.01024	0.1258	-0.01698											46.1818	1.809															3.44833	2.6203	0.99464	2.2093
	0.1263	-0.01027	0.1263	-0.00432	0.1263	0.00518	0.1263	-0.00722	0.1263	-0.00957											53.8182	1.8028															3.46223	2.62	1.01884	2.2098
	0.1268	-0.00533	0.1268	0.00189	0.1268	0.0008897	0.1268	-0.00232	0.1268	-0.01492											61.3636	1.7978															3.47657	2.62	1.04305	2.2093
	0.1273	-0.01277	0.1273	-0.0007273	0.1273	0.0044	0.1273	-0.0005316	0.1273	-0.00984											69	1.7932															3.49047	2.6203	1.06695	2.2104
	0.1278	-0.0113	0.1278	-0.00993	0.1278	0.00322	0.1278	0.00256	0.1278	-0.01772											76.5455	1.7888															3.5048	2.6203	1.09116	2.2121
	0.1283	-0.00995	0.1283	0.00153	0.1283	0.00209	0.1283	0.00393	0.1283	-0.00739											84.0909	1.7857															3.5187	2.6215	1.11536	2.2115
	0.1288	-0.01266	0.1288	-0.00235	0.1288	0.00319	0.1288	0.00275	0.1288	-0.00405											91.7273	1.7817															3.53303	2.6209	1.13928	2.2143
	0.1293	-0.00968	0.1293	-0.00736	0.1293	0.00703	0.1293	-0.00605	0.1293	-0.00689											99.2727	1.778															3.54693	2.6209	1.16348	2.2143
	0.1298	-0.01259	0.1298	-0.00551	0.1298	0.00905	0.1298	0.0008887	0.1298	-0.00623											106.818	1.7752															3.5608	2.6209	1.1874	2.2143
[truncated: 4,940 more rows]

## Sheet: Supplementary Fig. 1
Cycle Number	Specific Capacity	Coulombic Efficiency	Specific Capacity	Coulombic Efficiency	Specific Capacity	Coulombic Efficiency
[truncated: 70 more rows]

[truncated: 24 more sheets: Supplementary Fig. 2, Supplementary Fig. 3, Supplementary Fig. 4, Supplementary Fig. 6, Supplementary Fig. 7, Supplementary Fig. 8, Supplementary Fig. 10, Supplementary Fig. 11, Supplementary Fig. 12, Supplementary Fig. 13, Supplementary Fig. 14, Supplementary Fig. 16, Supplementary Fig. 17, Supplementary Fig. 18, Supplementary Fig. 19, Supplementary Fig. 20, Supplementary Fig. 21, Supplementary Fig. 22, Supplementary Fig. 24, Supplementary Fig. 25 …]
